# Supplementary material for: Anilinium 3,4-dihy­droxy­benzoate
Source: Acta Crystallogr Sect E Struct Rep Online. 2012 Jul 28;68(Pt 8):o2597. doi: 10.1107/S1600536812032758 (PMC3415033; doi:10.1107/S1600536812032758)
Supplement: Supplementary file 1 [file e-68-o2597-sup1.cif]

##############################################################################
#                                                                            #
# This CIF contains the data in a paper accepted for publication in          #
# Acta Crystallographica Section E. It conforms to the requirements of       #
# Notes for Authors for Acta Crystallographica Section E, and has been       #
# peer reviewed under the auspices of the IUCr Commission on Journals.       #
#                                                                            #
# Full details of the Crystallographic Information File format               #
# are given in the paper "The Crystallographic Information File (CIF):       #
# a New Standard Archive File for Crystallography" by S. R. Hall, F. H.      #
# Allen and I. D. Brown [Acta Cryst. (1991), A47, 655-685].                  #
#                                                                            #
# The current version of the core CIF dictionary is obtainable from          #
# ftp://ftp.iucr.org/pub/cif_core.dic.                                       #
#                                                                            #
# Software is freely available for graphical display of the structure(s)     #
# in this CIF. For information consult the CIF software page                 #
# http://www.iucr.org/resources/cif/software.                                #
#                                                                            #
# This file may be used for bona fide research purposes within the           #
# scientific community so long as proper attribution is given to the journal # 
# article from which it was obtained.                                        #
#                                                                            #
##############################################################################
data_I
_audit_creation_method     SHELXL-97
_chemical_name_systematic
;
Anilinium 3,4-dihydroxybenzoate
;
_chemical_name_common     ?
_chemical_formula_moiety     'C6 H8 N +, C7 H5 O4 -'
_chemical_formula_sum     'C13 H13 N O4'
_chemical_formula_iupac     'C6 H8 N +, C7 H5 O4 -'
_chemical_formula_weight     247.24
_chemical_melting_point     ?
_symmetry_cell_setting     triclinic
_symmetry_space_group_name_H-M     'P -1'
_symmetry_space_group_name_Hall     '-P 1'
loop_
    _symmetry_equiv_pos_as_xyz
    'x, y, z'
    '-x, -y, -z'
_cell_length_a     6.8638(16)
_cell_length_b     11.566(3)
_cell_length_c     15.400(3)
_cell_angle_alpha     88.980(3)
_cell_angle_beta     87.517(2)
_cell_angle_gamma     76.302(2)
_cell_volume     1186.6(5)
_cell_formula_units_Z     4
_cell_measurement_reflns_used     2457
_cell_measurement_theta_min     2.24
_cell_measurement_theta_max     27.28
_cell_measurement_temperature     296(2)
_exptl_crystal_description     block
_exptl_crystal_colour     colorless
_exptl_crystal_size_max     0.30
_exptl_crystal_size_mid     0.27
_exptl_crystal_size_min     0.27
_exptl_crystal_density_diffrn     1.384
_exptl_crystal_density_meas     ?
_exptl_crystal_density_method     'not measured'
_exptl_crystal_F_000     520
_exptl_absorpt_coefficient_mu     0.104
_exptl_absorpt_correction_type     none
_exptl_absorpt_process_details     ?
_exptl_absorpt_correction_T_min     ?
_exptl_absorpt_correction_T_max     ?
_exptl_special_details
;
;
_diffrn_ambient_temperature     296(2)
_diffrn_radiation_type     MoK\a
_diffrn_radiation_wavelength     0.71073
_diffrn_radiation_source     'fine-focus sealed tube'
_diffrn_radiation_monochromator     graphite
_diffrn_measurement_device_type     'Bruker APEXII area-detector'
_diffrn_measurement_method     '\f and \w scan'
_diffrn_detector_area_resol_mean     ?
_diffrn_reflns_number     6128
_diffrn_reflns_av_R_equivalents     0.0236
_diffrn_reflns_av_sigmaI/netI     0.0405
_diffrn_reflns_theta_min     1.81
_diffrn_reflns_theta_max     25.20
_diffrn_reflns_theta_full     25.20
_diffrn_measured_fraction_theta_max     0.982
_diffrn_measured_fraction_theta_full     0.982
_diffrn_reflns_limit_h_min     -8
_diffrn_reflns_limit_h_max     8
_diffrn_reflns_limit_k_min     -13
_diffrn_reflns_limit_k_max     11
_diffrn_reflns_limit_l_min     -18
_diffrn_reflns_limit_l_max     17
_diffrn_standards_number     0
_diffrn_standards_interval_count     ?
_diffrn_standards_interval_time     ?
_diffrn_standards_decay_%     ?
_refine_special_details
;
Refinement of <i>F</i>^2^ against ALL reflections. The weighted <i>R</i>-factor
<i>wR</i> and goodness of fit <i>S</i> are based on <i>F</i>^2^, conventional
<i>R</i>-factors <i>R</i> are based on <i>F</i>, with <i>F</i> set to zero for
negative <i>F</i>^2^. The threshold expression of <i>F</i>^2^ >
\s(<i>F</i>^2^) is used only for calculating <i>R</i>-factors(gt) <i>etc</i>.
and is not relevant to the choice of reflections for refinement.
<i>R</i>-factors based on <i>F</i>^2^ are statistically about twice as large
as those based on <i>F</i>, and <i>R</i>- factors based on ALL data will be
even larger.
;
_reflns_number_total     4202
_reflns_number_gt     3317
_reflns_threshold_expression     I>2sigma(I)
_refine_ls_structure_factor_coef     Fsqd
_refine_ls_matrix_type     full
_refine_ls_R_factor_all     0.0504
_refine_ls_R_factor_gt     0.0389
_refine_ls_wR_factor_gt     0.1003
_refine_ls_wR_factor_ref     0.1087
_refine_ls_goodness_of_fit_ref     1.047
_refine_ls_restrained_S_all     1.047
_refine_ls_number_reflns     4202
_refine_ls_number_parameters     332
_refine_ls_number_restraints     1
_refine_ls_hydrogen_treatment     constr
_refine_ls_weighting_scheme     calc
_refine_ls_weighting_details
         'calc w=1/[\s^2^(Fo^2^)+(0.0508P)^2^+0.1856P] where P=(Fo^2^+2Fc^2^)/3'
_atom_sites_solution_hydrogens     geom
_atom_sites_solution_primary     direct
_atom_sites_solution_secondary     difmap
_refine_ls_shift/su_max     0.000
_refine_ls_shift/su_mean     0.000
_refine_diff_density_max     0.175
_refine_diff_density_min     -0.192
_refine_ls_extinction_method     'SHELXL97 (Sheldrick, 2008)'
_refine_ls_extinction_coef     0.077(4)
_refine_ls_extinction_expression
                                  'Fc^*^=kFc[1+0.001xFc^2^\l^3^/sin(2\q)]^-1/4^'
loop_
    _atom_type_symbol
    _atom_type_description
    _atom_type_scat_dispersion_real
    _atom_type_scat_dispersion_imag
    _atom_type_scat_source
    'C' 'C' 0.0033 0.0016
                         'International Tables Vol C Tables 4.2.6.8 and 6.1.1.4'
    'H' 'H' 0.0000 0.0000
                         'International Tables Vol C Tables 4.2.6.8 and 6.1.1.4'
    'N' 'N' 0.0061 0.0033
                         'International Tables Vol C Tables 4.2.6.8 and 6.1.1.4'
    'O' 'O' 0.0106 0.0060
                         'International Tables Vol C Tables 4.2.6.8 and 6.1.1.4'
_computing_data_collection     'APEX2 (Bruker, 2004)'
_computing_cell_refinement     'SAINT (Bruker, 2004)'
_computing_data_reduction     'SAINT (Bruker, 2004)'
_computing_structure_solution     'SHELXS97 (Sheldrick, 2008)'
_computing_structure_refinement     'SHELXL97 (Sheldrick, 2008)'
_computing_molecular_graphics     'SHELXTL (Sheldrick, 2008)'
_computing_publication_material     'SHELXL97 (Sheldrick, 2008)'
loop_
    _atom_site_type_symbol
    _atom_site_label
    _atom_site_fract_x
    _atom_site_fract_y
    _atom_site_fract_z
    _atom_site_U_iso_or_equiv
    _atom_site_adp_type
    _atom_site_calc_flag
    _atom_site_refinement_flags
    _atom_site_occupancy
    _atom_site_symmetry_multiplicity
    _atom_site_disorder_assembly
    _atom_site_disorder_group
    C C1 0.7332(2) 0.75230(15) 0.52005(12) 0.0372(4) Uani d . 1 1 . .
    C C2 0.7644(3) 0.71776(19) 0.60497(14) 0.0546(5) Uani d . 1 1 . .
    H H2 0.7840 0.7714 0.6461 0.065 Uiso calc R 1 1 . .
    C C3 0.7662(3) 0.6010(3) 0.6283(2) 0.0825(9) Uani d . 1 1 . .
    H H3 0.7869 0.5760 0.6856 0.099 Uiso calc R 1 1 . .
    C C4 0.7375(4) 0.5222(2) 0.5672(3) 0.0927(10) Uani d . 1 1 . .
    H H4 0.7389 0.4441 0.5831 0.111 Uiso calc R 1 1 . .
    C C5 0.7070(3) 0.5584(2) 0.4830(2) 0.0780(8) Uani d . 1 1 . .
    H H5 0.6887 0.5045 0.4419 0.094 Uiso calc R 1 1 . .
    C C6 0.7028(3) 0.67478(17) 0.45810(15) 0.0518(5) Uani d . 1 1 . .
    H H6 0.6801 0.6998 0.4009 0.062 Uiso calc R 1 1 . .
    C C7 0.7273(2) 0.39504(14) 0.11410(10) 0.0289(4) Uani d . 1 1 . .
    C C8 0.7123(2) 0.32018(14) 0.19329(10) 0.0302(4) Uani d . 1 1 . .
    C C9 0.7779(3) 0.34600(15) 0.27309(10) 0.0367(4) Uani d . 1 1 . .
    H H9 0.8273 0.4136 0.2790 0.044 Uiso calc R 1 1 . .
    C C10 0.7701(2) 0.27142(15) 0.34417(10) 0.0363(4) Uani d . 1 1 . .
    H H10 0.8132 0.2899 0.3975 0.044 Uiso calc R 1 1 . .
    C C11 0.6993(2) 0.17023(14) 0.33649(10) 0.0309(4) Uani d . 1 1 . .
    C C12 0.6287(2) 0.14519(14) 0.25711(10) 0.0343(4) Uani d . 1 1 . .
    C C13 0.6371(2) 0.21926(14) 0.18642(10) 0.0328(4) Uani d . 1 1 . .
    H H13 0.5917 0.2014 0.1334 0.039 Uiso calc R 1 1 . .
    C C14 0.2555(2) 0.87609(14) 0.38609(10) 0.0295(4) Uani d . 1 1 . .
    C C15 0.2338(2) 0.80700(14) 0.30781(10) 0.0294(4) Uani d . 1 1 . .
    C C16 0.3636(3) 0.79873(16) 0.23537(11) 0.0432(5) Uani d . 1 1 . .
    H H16 0.4660 0.8389 0.2341 0.052 Uiso calc R 1 1 . .
    C C17 0.3413(3) 0.73098(17) 0.16494(12) 0.0465(5) Uani d . 1 1 . .
    H H17 0.4290 0.7265 0.1167 0.056 Uiso calc R 1 1 . .
    C C18 0.1917(2) 0.67006(14) 0.16508(10) 0.0322(4) Uani d . 1 1 . .
    C C19 0.0601(2) 0.67786(14) 0.23739(10) 0.0329(4) Uani d . 1 1 . .
    C C20 0.0831(2) 0.74530(15) 0.30705(10) 0.0349(4) Uani d . 1 1 . .
    H H20 -0.0049 0.7498 0.3552 0.042 Uiso calc R 1 1 . .
    C C21 0.2207(2) 0.24550(15) 0.02540(12) 0.0368(4) Uani d . 1 1 . .
    C C22 0.1956(3) 0.18707(18) 0.10200(14) 0.0498(5) Uani d . 1 1 . .
    H H22 0.1788 0.2270 0.1547 0.060 Uiso calc R 1 1 . .
    C C23 0.1959(3) 0.0664(2) 0.09909(18) 0.0691(7) Uani d U 1 1 . .
    H H23 0.1786 0.0252 0.1501 0.083 Uiso calc R 1 1 . .
    C C24 0.2217(3) 0.0089(2) 0.0209(2) 0.0729(7) Uani d U 1 1 . .
    H H24 0.2253 -0.0719 0.0193 0.087 Uiso calc R 1 1 . .
    C C25 0.2423(3) 0.0690(2) -0.05475(18) 0.0655(6) Uani d . 1 1 . .
    H H25 0.2572 0.0292 -0.1075 0.079 Uiso calc R 1 1 . .
    C C26 0.2411(3) 0.18871(17) -0.05349(13) 0.0474(5) Uani d . 1 1 . .
    H H26 0.2538 0.2301 -0.1049 0.057 Uiso calc R 1 1 . .
    O O1 0.83712(17) 0.46884(10) 0.11452(7) 0.0371(3) Uani d . 1 1 . .
    O O2 0.63288(17) 0.37944(10) 0.04814(7) 0.0381(3) Uani d . 1 1 . .
    O O3 0.5524(2) 0.04784(12) 0.24703(8) 0.0576(4) Uani d . 1 1 . .
    H H3A 0.5288 0.0209 0.2949 0.086 Uiso calc R 1 1 . .
    O O4 0.68868(18) 0.09263(10) 0.40301(7) 0.0392(3) Uani d . 1 1 . .
    H H4A 0.7455 0.1102 0.4449 0.059 Uiso calc R 1 1 . .
    O O5 0.14211(17) 0.87197(11) 0.45229(7) 0.0383(3) Uani d . 1 1 . .
    O O6 0.38799(17) 0.93671(10) 0.38500(7) 0.0372(3) Uani d . 1 1 . .
    O O7 0.16366(18) 0.60121(11) 0.09808(7) 0.0410(3) Uani d . 1 1 . .
    H H7 0.2382 0.6096 0.0566 0.062 Uiso calc R 1 1 . .
    O O8 -0.0916(2) 0.61981(14) 0.24128(8) 0.0564(4) Uani d . 1 1 . .
    H H8 -0.0856 0.5798 0.1974 0.085 Uiso calc R 1 1 . .
    N N1 0.7354(2) 0.87382(11) 0.49340(9) 0.0347(3) Uani d . 1 1 . .
    H H1A 0.6996 0.9221 0.5387 0.052 Uiso calc R 1 1 . .
    H H1B 0.6496 0.8972 0.4513 0.052 Uiso calc R 1 1 . .
    H H1C 0.8585 0.8763 0.4740 0.052 Uiso calc R 1 1 . .
    N N2 0.2307(2) 0.37032(12) 0.02875(9) 0.0370(3) Uani d . 1 1 . .
    H H2A 0.1406 0.4082 0.0682 0.055 Uiso calc R 1 1 . .
    H H2B 0.2046 0.4042 -0.0231 0.055 Uiso calc R 1 1 . .
    H H2C 0.3529 0.3745 0.0432 0.055 Uiso calc R 1 1 . .
loop_
    _atom_site_aniso_label
    _atom_site_aniso_U_11
    _atom_site_aniso_U_22
    _atom_site_aniso_U_33
    _atom_site_aniso_U_12
    _atom_site_aniso_U_13
    _atom_site_aniso_U_23
    C1 0.0258(8) 0.0358(9) 0.0509(11) -0.0102(7) 0.0022(7) 0.0026(8)
    C2 0.0380(10) 0.0650(13) 0.0617(13) -0.0145(9) -0.0075(9) 0.0171(11)
    C3 0.0515(13) 0.0844(19) 0.110(2) -0.0161(13) -0.0126(13) 0.0570(17)
    C4 0.0596(15) 0.0493(15) 0.170(3) -0.0166(12) -0.0026(18) 0.0349(19)
    C5 0.0568(14) 0.0410(13) 0.140(3) -0.0210(11) 0.0147(15) -0.0136(15)
    C6 0.0416(10) 0.0434(11) 0.0739(14) -0.0179(9) 0.0088(10) -0.0121(10)
    C7 0.0303(8) 0.0346(9) 0.0250(8) -0.0139(7) 0.0005(6) -0.0022(7)
    C8 0.0292(8) 0.0353(9) 0.0290(9) -0.0132(7) 0.0003(6) -0.0009(7)
    C9 0.0468(10) 0.0388(9) 0.0323(9) -0.0250(8) -0.0057(7) 0.0009(7)
    C10 0.0451(10) 0.0438(10) 0.0269(9) -0.0229(8) -0.0073(7) -0.0020(7)
    C11 0.0337(8) 0.0351(9) 0.0265(8) -0.0140(7) -0.0010(6) 0.0026(7)
    C12 0.0437(9) 0.0360(9) 0.0294(9) -0.0216(8) -0.0024(7) -0.0010(7)
    C13 0.0399(9) 0.0392(9) 0.0248(8) -0.0196(7) -0.0042(7) -0.0016(7)
    C14 0.0329(8) 0.0316(8) 0.0273(8) -0.0140(7) -0.0031(7) 0.0000(6)
    C15 0.0334(8) 0.0314(8) 0.0258(8) -0.0122(7) -0.0023(6) -0.0007(6)
    C16 0.0464(10) 0.0548(11) 0.0395(10) -0.0347(9) 0.0064(8) -0.0117(8)
    C17 0.0532(11) 0.0617(12) 0.0349(10) -0.0360(10) 0.0161(8) -0.0164(9)
    C18 0.0410(9) 0.0333(9) 0.0262(8) -0.0164(7) 0.0000(7) -0.0051(7)
    C19 0.0358(9) 0.0391(9) 0.0298(9) -0.0212(7) 0.0009(7) -0.0030(7)
    C20 0.0389(9) 0.0458(10) 0.0258(8) -0.0225(8) 0.0063(7) -0.0079(7)
    C21 0.0274(8) 0.0359(9) 0.0493(11) -0.0110(7) -0.0035(7) -0.0008(8)
    C22 0.0452(11) 0.0515(12) 0.0556(12) -0.0172(9) -0.0061(9) 0.0093(9)
    C23 0.0564(13) 0.0617(15) 0.0955(19) -0.0266(11) -0.0168(13) 0.0341(14)
    C24 0.0565(14) 0.0427(13) 0.123(2) -0.0174(11) -0.0112(14) -0.0040(14)
    C25 0.0547(13) 0.0544(14) 0.0902(18) -0.0177(11) 0.0034(12) -0.0263(13)
    C26 0.0394(10) 0.0504(12) 0.0551(12) -0.0160(9) 0.0021(8) -0.0113(9)
    O1 0.0453(7) 0.0425(7) 0.0315(6) -0.0267(6) -0.0009(5) 0.0008(5)
    O2 0.0431(7) 0.0504(7) 0.0280(6) -0.0251(6) -0.0055(5) 0.0041(5)
    O3 0.1055(11) 0.0573(8) 0.0308(7) -0.0590(8) -0.0125(7) 0.0049(6)
    O4 0.0561(8) 0.0426(7) 0.0276(6) -0.0279(6) -0.0103(5) 0.0056(5)
    O5 0.0409(6) 0.0545(8) 0.0262(6) -0.0248(6) 0.0026(5) -0.0082(5)
    O6 0.0449(7) 0.0436(7) 0.0317(6) -0.0269(6) -0.0016(5) -0.0054(5)
    O7 0.0540(8) 0.0497(7) 0.0290(6) -0.0322(6) 0.0094(5) -0.0139(5)
    O8 0.0646(9) 0.0825(10) 0.0408(8) -0.0562(8) 0.0168(6) -0.0242(7)
    N1 0.0354(7) 0.0357(8) 0.0353(8) -0.0127(6) -0.0002(6) -0.0032(6)
    N2 0.0379(8) 0.0379(8) 0.0373(8) -0.0132(6) -0.0005(6) -0.0023(6)
_geom_special_details
;
All e.s.d.'s (except the e.s.d. in the dihedral angle between two l.s. planes)
are estimated using the full covariance matrix. The cell e.s.d.'s are taken
into account individually in the estimation of e.s.d.'s in distances, angles
and torsion angles; correlations between e.s.d.'s in cell parameters are only
used when they are defined by crystal symmetry. An approximate (isotropic)
treatment of cell e.s.d.'s is used for estimating e.s.d.'s involving l.s.
planes.
;
loop_
    _geom_bond_atom_site_label_1
    _geom_bond_atom_site_label_2
    _geom_bond_site_symmetry_2
    _geom_bond_distance
    _geom_bond_publ_flag
    C1 C2 . 1.371(3) ?
    C1 C6 . 1.376(3) ?
    C1 N1 . 1.460(2) ?
    C2 C3 . 1.389(3) ?
    C2 H2 . 0.9300 ?
    C3 C4 . 1.374(4) ?
    C3 H3 . 0.9300 ?
    C4 C5 . 1.364(4) ?
    C4 H4 . 0.9300 ?
    C5 C6 . 1.387(3) ?
    C5 H5 . 0.9300 ?
    C6 H6 . 0.9300 ?
    C7 O1 . 1.2655(17) ?
    C7 O2 . 1.2663(18) ?
    C7 C8 . 1.497(2) ?
    C8 C9 . 1.388(2) ?
    C8 C13 . 1.391(2) ?
    C9 C10 . 1.389(2) ?
    C9 H9 . 0.9300 ?
    C10 C11 . 1.378(2) ?
    C10 H10 . 0.9300 ?
    C11 O4 . 1.3609(18) ?
    C11 C12 . 1.394(2) ?
    C12 O3 . 1.3635(18) ?
    C12 C13 . 1.381(2) ?
    C13 H13 . 0.9300 ?
    C14 O5 . 1.2628(19) ?
    C14 O6 . 1.2722(18) ?
    C14 C15 . 1.490(2) ?
    C15 C16 . 1.387(2) ?
    C15 C20 . 1.389(2) ?
    C16 C17 . 1.384(2) ?
    C16 H16 . 0.9300 ?
    C17 C18 . 1.376(2) ?
    C17 H17 . 0.9300 ?
    C18 O7 . 1.3619(18) ?
    C18 C19 . 1.394(2) ?
    C19 O8 . 1.3646(18) ?
    C19 C20 . 1.374(2) ?
    C20 H20 . 0.9300 ?
    C21 C22 . 1.374(3) ?
    C21 C26 . 1.377(3) ?
    C21 N2 . 1.463(2) ?
    C22 C23 . 1.396(3) ?
    C22 H22 . 0.9300 ?
    C23 C24 . 1.371(4) ?
    C23 H23 . 0.9300 ?
    C24 C25 . 1.364(3) ?
    C24 H24 . 0.9300 ?
    C25 C26 . 1.383(3) ?
    C25 H25 . 0.9300 ?
    C26 H26 . 0.9300 ?
    O3 H3A . 0.8200 ?
    O4 H4A . 0.8200 ?
    O7 H7 . 0.8200 ?
    O8 H8 . 0.8200 ?
    N1 H1A . 0.8900 ?
    N1 H1B . 0.8900 ?
    N1 H1C . 0.8900 ?
    N2 H2A . 0.8900 ?
    N2 H2B . 0.8900 ?
    N2 H2C . 0.8900 ?
loop_
    _geom_angle_atom_site_label_1
    _geom_angle_atom_site_label_2
    _geom_angle_atom_site_label_3
    _geom_angle_site_symmetry_1
    _geom_angle_site_symmetry_3
    _geom_angle
    _geom_angle_publ_flag
    C2 C1 C6 . . 121.80(18) ?
    C2 C1 N1 . . 119.70(17) ?
    C6 C1 N1 . . 118.49(16) ?
    C1 C2 C3 . . 118.6(2) ?
    C1 C2 H2 . . 120.7 ?
    C3 C2 H2 . . 120.7 ?
    C4 C3 C2 . . 120.3(3) ?
    C4 C3 H3 . . 119.8 ?
    C2 C3 H3 . . 119.8 ?
    C5 C4 C3 . . 120.1(2) ?
    C5 C4 H4 . . 120.0 ?
    C3 C4 H4 . . 120.0 ?
    C4 C5 C6 . . 120.8(3) ?
    C4 C5 H5 . . 119.6 ?
    C6 C5 H5 . . 119.6 ?
    C1 C6 C5 . . 118.4(2) ?
    C1 C6 H6 . . 120.8 ?
    C5 C6 H6 . . 120.8 ?
    O1 C7 O2 . . 122.50(13) ?
    O1 C7 C8 . . 119.26(13) ?
    O2 C7 C8 . . 118.21(13) ?
    C9 C8 C13 . . 118.72(14) ?
    C9 C8 C7 . . 121.95(14) ?
    C13 C8 C7 . . 119.29(14) ?
    C8 C9 C10 . . 120.33(15) ?
    C8 C9 H9 . . 119.8 ?
    C10 C9 H9 . . 119.8 ?
    C11 C10 C9 . . 120.67(15) ?
    C11 C10 H10 . . 119.7 ?
    C9 C10 H10 . . 119.7 ?
    O4 C11 C10 . . 123.95(14) ?
    O4 C11 C12 . . 116.70(13) ?
    C10 C11 C12 . . 119.33(14) ?
    O3 C12 C13 . . 118.67(14) ?
    O3 C12 C11 . . 121.43(14) ?
    C13 C12 C11 . . 119.90(14) ?
    C12 C13 C8 . . 121.02(14) ?
    C12 C13 H13 . . 119.5 ?
    C8 C13 H13 . . 119.5 ?
    O5 C14 O6 . . 121.70(14) ?
    O5 C14 C15 . . 118.76(13) ?
    O6 C14 C15 . . 119.54(13) ?
    C16 C15 C20 . . 117.95(14) ?
    C16 C15 C14 . . 122.22(14) ?
    C20 C15 C14 . . 119.81(14) ?
    C17 C16 C15 . . 120.36(15) ?
    C17 C16 H16 . . 119.8 ?
    C15 C16 H16 . . 119.8 ?
    C18 C17 C16 . . 121.12(15) ?
    C18 C17 H17 . . 119.4 ?
    C16 C17 H17 . . 119.4 ?
    O7 C18 C17 . . 123.75(15) ?
    O7 C18 C19 . . 117.17(13) ?
    C17 C18 C19 . . 119.08(15) ?
    O8 C19 C20 . . 118.75(14) ?
    O8 C19 C18 . . 121.81(14) ?
    C20 C19 C18 . . 119.44(14) ?
    C19 C20 C15 . . 122.05(14) ?
    C19 C20 H20 . . 119.0 ?
    C15 C20 H20 . . 119.0 ?
    C22 C21 C26 . . 121.61(17) ?
    C22 C21 N2 . . 118.65(16) ?
    C26 C21 N2 . . 119.72(16) ?
    C21 C22 C23 . . 118.6(2) ?
    C21 C22 H22 . . 120.7 ?
    C23 C22 H22 . . 120.7 ?
    C24 C23 C22 . . 119.9(2) ?
    C24 C23 H23 . . 120.1 ?
    C22 C23 H23 . . 120.1 ?
    C25 C24 C23 . . 120.7(2) ?
    C25 C24 H24 . . 119.6 ?
    C23 C24 H24 . . 119.6 ?
    C24 C25 C26 . . 120.4(2) ?
    C24 C25 H25 . . 119.8 ?
    C26 C25 H25 . . 119.8 ?
    C21 C26 C25 . . 118.8(2) ?
    C21 C26 H26 . . 120.6 ?
    C25 C26 H26 . . 120.6 ?
    C12 O3 H3A . . 109.5 ?
    C11 O4 H4A . . 109.5 ?
    C18 O7 H7 . . 109.5 ?
    C19 O8 H8 . . 109.5 ?
    C1 N1 H1A . . 109.5 ?
    C1 N1 H1B . . 109.5 ?
    H1A N1 H1B . . 109.5 ?
    C1 N1 H1C . . 109.5 ?
    H1A N1 H1C . . 109.5 ?
    H1B N1 H1C . . 109.5 ?
    C21 N2 H2A . . 109.5 ?
    C21 N2 H2B . . 109.5 ?
    H2A N2 H2B . . 109.5 ?
    C21 N2 H2C . . 109.5 ?
    H2A N2 H2C . . 109.5 ?
    H2B N2 H2C . . 109.5 ?
loop_
    _geom_hbond_atom_site_label_D
    _geom_hbond_atom_site_label_H
    _geom_hbond_atom_site_label_A
    _geom_hbond_site_symmetry_A
    _geom_hbond_distance_DH
    _geom_hbond_distance_HA
    _geom_hbond_distance_DA
    _geom_hbond_angle_DHA
    _geom_hbond_publ_flag
    N1 H1A O6 2_676 0.8900 1.9900 2.856(2) 165 y
    N1 H1B O4 1_565 0.8900 2.4400 2.824(2) 107 y
    N1 H1B O6 . 0.8900 2.0600 2.912(2) 161 y
    N1 H1C O5 1_655 0.8900 1.9500 2.831(2) 170 y
    N2 H2A O1 1_455 0.8900 2.1300 2.937(2) 150 y
    N2 H2A O7 . 0.8900 2.3300 2.821(2) 115 y
    N2 H2B O1 2_665 0.8900 2.0000 2.842(2) 159 y
    N2 H2C O2 . 0.8900 1.9400 2.816(2) 168 y
    O3 H3A O4 . 0.8200 2.3000 2.717(2) 112 y
    O3 H3A O6 1_545 0.8200 2.0200 2.797(2) 157 y
    O4 H4A O5 2_666 0.8200 1.8300 2.639(2) 170 y
    O7 H7 O2 2_665 0.8200 1.8200 2.632(2) 169 y
    O8 H8 O1 1_455 0.8200 2.0000 2.776(2) 158 y
    O8 H8 O7 . 0.8200 2.3000 2.735(2) 114 y
    C20 H20 O5 . 0.9300 2.4800 2.791(2) 100 n
    C25 H25 O3 2_655 0.9300 2.5300 3.385(3) 153 y
data_global
_journal_date_recd_electronic     2012-07-11
_journal_date_accepted     2012-07-19
_journal_name_full     'Acta Crystallographica, Section E'
_journal_year     2012
_journal_volume     68
_journal_issue      8
_journal_page_first     o2597
_journal_page_last     o2597
_journal_paper_category     QO
_journal_paper_doi     10.1107/S1600536812032758
_journal_coeditor_code     PV2568
_publ_contact_author_name     'Zhu, Si-Ming'
_publ_contact_author_address
;
School of Light Industry and Food Science
South China University of Technology
Guangzhou 510641
People's Republic of China
;
_publ_contact_author_email     simingzhu76@yahoo.com.cn
_publ_contact_author_fax     '86 020 87113668'
_publ_contact_author_phone     '86 020 87113668'
_publ_section_title
;
Anilinium 3,4-dihydroxybenzoate
;
loop_
    _publ_author_name
    _publ_author_footnote
    _publ_author_address
    'Zhu, Si-Ming' .
;
School of Light Industry and Food Science
South China University of Technology
Guangzhou 510641
People's Republic of China
;
