# Supplementary material for: Anilinium 3,4-dihy­droxy­benzoate
Source: Acta Crystallogr Sect E Struct Rep Online. 2012 Jul 28;68(Pt 8):o2597. doi: 10.1107/S1600536812032758 (PMC3415033; doi:10.1107/S1600536812032758)
Supplement: Supplementary file 2 [file e-68-o2597-Isup2.hkl]

# 
# h,k,l, Fc-squared, Fo-squared, sigma(Fo-squared) and status flag 
# 
data_I
_shelx_title ' S in P-1' 
_shelx_refln_list_code          4 
_shelx_F_calc_maximum      182.65 
_exptl_crystal_F_000       520.00 
_reflns_d_resolution_high  0.8347 
 
loop_ 
 _symmetry_equiv_pos_as_xyz 
 'x, y, z' 
 '-x, -y, -z' 
 
_cell_length_a     6.8638 
_cell_length_b    11.5655 
_cell_length_c    15.3999 
_cell_angle_alpha  88.980 
_cell_angle_beta   87.517 
_cell_angle_gamma  76.302 
 
_shelx_F_squared_multiplier     1.000 
 
loop_ 
 _refln_index_h 
 _refln_index_k 
 _refln_index_l 
 _refln_F_squared_calc 
 _refln_F_squared_meas 
 _refln_F_squared_sigma 
 _refln_observed_status 
   1   0   0       25.85       19.26      0.93 o 
   2   0   0    33359.98    28490.84    921.59 o 
   3   0   0        4.10        3.95      0.60 o 
   4   0   0      449.15      481.79      9.13 o 
   5   0   0       53.14       55.02      2.14 o 
   6   0   0      178.39      172.50      5.84 o 
   7   0   0       46.91       48.00      5.35 o 
  -7   1   0       18.28       17.60      3.78 o 
  -6   1   0       19.52       19.47      2.33 o 
  -5   1   0      462.13      465.79     11.64 o 
  -4   1   0       62.84       77.51      3.38 o 
  -3   1   0      921.33      939.20     16.22 o 
  -2   1   0     1710.43     1743.86     33.74 o 
  -1   1   0     6337.77     6693.81    133.31 o 
   0   1   0        2.02       -0.16      0.21 o 
   1   1   0       71.28       49.75      1.41 o 
   2   1   0      559.18      533.80      9.29 o 
   3   1   0     2355.10     2310.34     38.18 o 
   4   1   0       87.51       91.19      2.63 o 
   5   1   0      239.66      238.32      5.41 o 
   6   1   0        3.03        4.11      1.21 o 
   7   1   0        9.12        6.10      1.53 o 
   8   1   0       15.07       19.36      4.24 o 
  -7   2   0       98.93      109.28      8.01 o 
  -6   2   0       93.37       89.53      6.67 o 
  -5   2   0        2.76        3.55      1.11 o 
  -4   2   0      361.07      352.94      9.02 o 
  -3   2   0      782.78      790.12     13.88 o 
  -2   2   0     2193.04     2244.36     57.58 o 
  -1   2   0      277.62      266.50      6.10 o 
   0   2   0     1827.49     1786.17     42.49 o 
   1   2   0        0.11        0.13      0.23 o 
   2   2   0       96.66       80.43      1.97 o 
   3   2   0        0.02       -0.04      0.34 o 
   4   2   0       59.26       58.87      2.05 o 
   5   2   0        0.17        0.29      0.62 o 
   6   2   0        0.20        0.40      0.77 o 
   7   2   0       22.42       22.75      3.77 o 
   8   2   0       13.51       17.65      3.88 o 
  -7   3   0       11.23       19.54      4.23 o 
  -6   3   0        0.00        1.53      1.80 o 
  -5   3   0       63.75       57.36      3.01 o 
  -4   3   0      203.00      192.56      5.80 o 
  -3   3   0       12.08       13.19      1.24 o 
  -2   3   0      277.15      277.94      6.84 o 
  -1   3   0       18.41       28.74      1.39 o 
   0   3   0      212.42      214.78      5.14 o 
   1   3   0      346.41      321.91      7.33 o 
   2   3   0        1.55        2.18      0.51 o 
   3   3   0        2.44        2.48      0.69 o 
   4   3   0      127.48      125.14      5.38 o 
   5   3   0       49.16       45.03      2.00 o 
   6   3   0      122.07      120.19      3.69 o 
   7   3   0       24.23       21.74      2.32 o 
   8   3   0        8.02       12.46      2.78 o 
  -7   4   0       16.05       16.64      4.08 o 
  -6   4   0        2.39        1.20      2.03 o 
  -5   4   0        6.84        8.27      2.65 o 
  -4   4   0        3.45        3.73      1.08 o 
  -3   4   0       31.07       26.42      1.77 o 
  -2   4   0      256.24      242.88      6.36 o 
  -1   4   0       89.10       77.35      3.19 o 
   0   4   0     1373.12     1221.03     25.45 o 
   1   4   0        0.31       -0.07      0.35 o 
   2   4   0      202.32      178.12      7.11 o 
   3   4   0       10.46       12.02      1.12 o 
   4   4   0      118.14      104.56      4.39 o 
   5   4   0      486.66      516.72     13.01 o 
   6   4   0        0.17        0.86      1.95 o 
   7   4   0       25.73       30.44      3.48 o 
   8   4   0        6.92       11.66      2.74 o 
  -6   5   0        0.07        0.22      1.90 o 
  -5   5   0      110.32       99.38      7.19 o 
  -4   5   0        1.92        1.94      1.00 o 
  -3   5   0      502.74      489.00     11.83 o 
  -2   5   0       15.65       15.79      2.44 o 
  -1   5   0      330.44      334.31      8.22 o 
   0   5   0       37.84       32.57      2.38 o 
   1   5   0      524.53      639.16     14.10 o 
   2   5   0       35.69       33.56      1.73 o 
   3   5   0      589.28      673.48     14.66 o 
   4   5   0       60.09       58.79      4.69 o 
   5   5   0       37.28       34.59      2.24 o 
   6   5   0       16.91       16.60      2.57 o 
   7   5   0       64.30       76.15      5.39 o 
   8   5   0        3.56        3.82      2.10 o 
  -6   6   0        8.23        1.83      2.25 o 
  -5   6   0        0.62       -0.78      1.85 o 
  -4   6   0        7.84        4.99      2.13 o 
  -3   6   0       32.51       32.27      2.22 o 
  -2   6   0      722.97      710.24     32.87 o 
  -1   6   0       89.37       91.86      3.42 o 
   0   6   0      196.57      203.77      5.70 o 
   1   6   0       15.85       20.58      1.72 o 
   2   6   0     1890.39     1929.32     40.00 o 
   3   6   0       17.15       20.90      2.22 o 
   4   6   0       79.36       70.48      4.21 o 
   5   6   0        0.41       -0.87      1.03 o 
   6   6   0       14.64       16.51      2.75 o 
   7   6   0        1.74        0.68      1.52 o 
   8   6   0        1.96        1.88      2.06 o 
  -5   7   0       73.00       82.29      7.14 o 
  -4   7   0       21.71       25.18      4.10 o 
  -3   7   0        0.07        2.13      1.05 o 
  -2   7   0        8.27        7.95      1.33 o 
  -1   7   0       33.16       26.94      4.57 o 
   0   7   0      174.75      170.99      5.23 o 
   1   7   0      106.13      118.44      5.89 o 
   2   7   0       34.06       34.49      2.03 o 
   3   7   0        4.55        5.58      1.03 o 
   4   7   0       10.68       10.34      2.02 o 
   5   7   0        2.89        5.28      1.68 o 
   6   7   0       31.46       23.02      3.13 o 
   7   7   0       54.73       49.28      4.75 o 
  -5   8   0        0.92        1.35      2.34 o 
  -4   8   0        1.38        1.32      1.84 o 
  -3   8   0        3.95        4.11      2.17 o 
  -2   8   0        0.01        0.29      0.85 o 
  -1   8   0       54.06       53.45      2.85 o 
   0   8   0       36.83       33.69      2.24 o 
   1   8   0      104.75       95.01      3.71 o 
   2   8   0      198.69      201.33      6.03 o 
   3   8   0       12.42        9.12      1.89 o 
   4   8   0        5.29        9.85      2.06 o 
   5   8   0        5.35        1.89      1.48 o 
   6   8   0      190.77      196.17      9.47 o 
   7   8   0       10.87       13.63      3.02 o 
  -4   9   0       12.55        7.51      3.02 o 
  -3   9   0       24.50       27.03      3.99 o 
  -2   9   0       30.04       29.07      2.40 o 
  -1   9   0       66.03       61.30      4.76 o 
   0   9   0       36.90       36.10      7.87 o 
   1   9   0        1.07        0.87      0.93 o 
   2   9   0        5.56        7.69      1.35 o 
   3   9   0      199.20      161.10      7.72 o 
   4   9   0       21.72       14.21      2.49 o 
   5   9   0      188.54      190.22      9.05 o 
   6   9   0       34.47       36.72      4.19 o 
   7   9   0       45.16       50.00      5.09 o 
  -4  10   0       10.79        5.91      2.91 o 
  -3  10   0        1.84       -0.09      1.79 o 
  -2  10   0       81.00       89.84      6.50 o 
  -1  10   0        0.01       -0.32      0.94 o 
   0  10   0        1.36        2.01      1.06 o 
   1  10   0       13.01       10.51      1.67 o 
   2  10   0       36.93       32.34      3.41 o 
   3  10   0        6.09        6.57      1.86 o 
   4  10   0       17.75       19.58      3.06 o 
   5  10   0       27.68       29.43      3.69 o 
   6  10   0       52.20       43.64      4.68 o 
  -3  11   0        0.70       -0.77      1.93 o 
  -2  11   0        6.16       11.58      3.06 o 
  -1  11   0        5.37        4.82      1.59 o 
   0  11   0        1.59        2.34      1.21 o 
   1  11   0       27.25       19.46      3.01 o 
   2  11   0       65.37       69.30      5.10 o 
   3  11   0       19.33       15.87      2.87 o 
   4  11   0        3.77        1.95      1.71 o 
   5  11   0       34.14       29.81      3.96 o 
   6  11   0        5.35        3.83      2.15 o 
  -2  12   0        4.46        4.67      2.60 o 
  -1  12   0       20.49       22.16      3.79 o 
   0  12   0        0.00       -1.48      1.18 o 
   1  12   0        0.04        1.75      1.71 o 
   2  12   0        3.07        1.56      1.62 o 
   3  12   0       25.24       21.06      3.38 o 
   4  12   0       97.88       85.83      6.17 o 
   5  12   0        4.18        6.16      2.34 o 
   1  13   0        3.71        8.60      2.57 o 
   2  13   0       72.90       71.90      5.79 o 
   3  13   0        0.46        0.14      1.45 o 
   4  13   0        2.35        2.74      1.84 o 
  -4 -13   1       24.46       30.48      4.24 o 
  -3 -13   1        0.44        0.45      1.35 o 
  -2 -13   1       30.03       32.10      4.17 o 
  -1 -13   1        3.54        1.26      1.92 o 
   0 -13   1       43.46       52.07      5.35 o 
  -5 -12   1        6.76        9.36      2.85 o 
  -4 -12   1        9.27        8.84      2.47 o 
  -3 -12   1       35.89       31.28      3.97 o 
  -2 -12   1        0.40        0.28      1.36 o 
  -1 -12   1        4.89        4.69      2.04 o 
   0 -12   1        4.94        4.78      2.22 o 
   2 -12   1        1.69        2.61      2.37 o 
  -6 -11   1        9.32        8.41      2.73 o 
  -5 -11   1        0.51       -0.21      1.47 o 
  -4 -11   1       33.40       28.01      3.76 o 
  -3 -11   1        9.88        9.41      2.42 o 
  -2 -11   1      110.27      109.58      6.66 o 
  -1 -11   1       28.07       30.43      3.67 o 
   0 -11   1       12.35       14.04      2.80 o 
   1 -11   1        3.94        3.61      2.21 o 
   2 -11   1       25.10       23.01      3.87 o 
   3 -11   1        6.40        4.76      2.75 o 
  -6 -10   1        0.12        1.22      1.75 o 
  -5 -10   1       28.11       28.63      3.74 o 
  -4 -10   1      259.88      248.54     11.05 o 
  -3 -10   1        7.51       10.72      2.34 o 
  -2 -10   1        0.44        0.64      1.14 o 
  -1 -10   1       23.70       15.99      2.71 o 
   0 -10   1        0.52       -0.80      0.80 o 
   1 -10   1      172.05      164.74      5.95 o 
   2 -10   1       21.90       24.91      2.48 o 
   3 -10   1       84.98       89.78      6.97 o 
   4 -10   1        1.09        1.63      2.46 o 
  -7  -9   1       95.91       76.11      6.01 o 
  -6  -9   1       32.95       29.29      3.73 o 
  -5  -9   1      690.12      691.25     23.59 o 
  -4  -9   1        3.12        0.75      1.26 o 
  -3  -9   1       14.17       12.81      2.38 o 
  -2  -9   1       22.55       23.10      2.83 o 
  -1  -9   1        0.05       -0.14      1.09 o 
   0  -9   1       16.34       16.68      1.78 o 
   1  -9   1       23.48       29.85      5.04 o 
   2  -9   1       31.03       33.88      2.61 o 
   3  -9   1        4.20        8.65      2.73 o 
   4  -9   1       11.49        7.34      3.05 o 
  -7  -8   1       16.00       20.12      3.43 o 
  -6  -8   1      223.03      224.33     10.46 o 
  -5  -8   1      147.13      139.99      7.34 o 
  -4  -8   1        2.43        1.68      1.16 o 
  -3  -8   1        8.08        8.19      1.89 o 
  -2  -8   1        0.40        1.11      0.77 o 
  -1  -8   1      250.41      268.04      7.41 o 
   0  -8   1        0.80        1.64      1.25 o 
   1  -8   1      117.88      118.18      4.46 o 
   2  -8   1       19.27       22.66      3.01 o 
   3  -8   1      111.70      112.30      4.66 o 
   4  -8   1       13.28       12.19      3.34 o 
   5  -8   1        0.05       -1.77      2.03 o 
  -7  -7   1      156.50      157.69      8.46 o 
  -6  -7   1       28.16       27.42      3.38 o 
  -5  -7   1       77.94       68.90      3.34 o 
  -4  -7   1       77.75       76.93      4.69 o 
  -3  -7   1        0.48       -0.22      0.81 o 
  -2  -7   1     1399.69     1501.39     31.80 o 
  -1  -7   1        1.02        4.72      1.47 o 
   0  -7   1      168.45      188.73      5.59 o 
   1  -7   1        2.40        1.67      0.85 o 
   2  -7   1       48.11       44.08      4.38 o 
   3  -7   1        0.01       -0.09      0.84 o 
   4  -7   1       72.45       82.58      6.45 o 
   5  -7   1       14.33       14.93      3.65 o 
  -8  -6   1        3.71        3.23      1.97 o 
  -7  -6   1        9.08        6.07      1.55 o 
  -6  -6   1        7.37        6.14      1.52 o 
  -5  -6   1       39.88       41.71      2.51 o 
  -4  -6   1      180.14      176.54      5.39 o 
  -3  -6   1      570.01      570.81     12.91 o 
  -2  -6   1       49.62       67.13      2.86 o 
  -1  -6   1     1542.38     1713.41     35.68 o 
   0  -6   1       30.75       30.68      1.78 o 
   1  -6   1      256.92      282.26      7.47 o 
   2  -6   1        0.12       -0.94      0.95 o 
   3  -6   1      121.34      123.33      5.91 o 
   4  -6   1        2.22        0.91      0.98 o 
   5  -6   1       18.25       13.36      3.41 o 
   6  -6   1        2.51        1.74      2.57 o 
  -8  -5   1       52.13       50.36      4.88 o 
  -7  -5   1       26.08       29.18      3.60 o 
  -6  -5   1      152.65      150.70      5.27 o 
  -5  -5   1       14.68       14.34      1.61 o 
  -4  -5   1        0.17       -0.31      0.68 o 
  -3  -5   1     2148.63     2332.44     47.18 o 
  -2  -5   1      541.86      503.11      9.21 o 
  -1  -5   1      227.25      224.76      5.73 o 
   0  -5   1     4948.57     4940.18     99.43 o 
   1  -5   1        9.87        9.41      1.10 o 
   2  -5   1     1067.44     1007.61     21.98 o 
   3  -5   1        5.35        6.88      1.25 o 
   4  -5   1      121.89      113.39      4.40 o 
   5  -5   1       14.01       12.72      3.14 o 
   6  -5   1        1.24        2.29      2.21 o 
  -8  -4   1       22.88       20.79      3.27 o 
  -7  -4   1        1.94        1.81      1.16 o 
  -6  -4   1        0.17        0.05      1.25 o 
  -5  -4   1        0.29        0.12      0.74 o 
  -4  -4   1     1470.04     1593.49     32.63 o 
  -3  -4   1      139.25      157.70      4.45 o 
  -2  -4   1      292.41      313.11      8.83 o 
  -1  -4   1       73.03       57.97      1.71 o 
   0  -4   1       24.18       19.40      1.18 o 
   1  -4   1        0.13        0.06      0.49 o 
   2  -4   1        7.37        6.85      1.16 o 
   3  -4   1       89.16       94.44      4.60 o 
   4  -4   1       35.03       35.09      2.28 o 
   5  -4   1       27.34       27.57      5.11 o 
   6  -4   1        2.78        1.21      1.79 o 
   7  -4   1        1.71        2.85      2.47 o 
  -7  -3   1       47.80       50.33      2.55 o 
  -6  -3   1       44.23       48.69      2.30 o 
  -5  -3   1      269.65      288.31      6.35 o 
  -4  -3   1       45.77       52.88      1.95 o 
  -3  -3   1      294.80      320.28      6.21 o 
  -2  -3   1      131.59       93.89      2.80 o 
  -1  -3   1      439.83      413.14      7.28 o 
   0  -3   1     4051.65     3872.43     77.67 o 
   1  -3   1       23.50       21.20      2.58 o 
   2  -3   1     1047.05      993.12     28.67 o 
   3  -3   1        5.09        4.89      0.56 o 
   4  -3   1       65.60       66.41      3.00 o 
   5  -3   1        0.00        0.46      0.90 o 
   6  -3   1       30.66       26.15      4.19 o 
   7  -3   1       10.66       19.80      4.13 o 
  -7  -2   1        7.89        8.69      2.04 o 
  -6  -2   1       52.50       55.77      2.41 o 
  -5  -2   1        3.16        5.00      0.88 o 
  -4  -2   1       74.58       86.42      2.56 o 
  -3  -2   1      398.52      411.53      7.67 o 
  -2  -2   1      147.42      121.47      2.65 o 
  -1  -2   1     4409.14     4543.32    127.25 o 
   0  -2   1      185.20      172.45      3.20 o 
   1  -2   1    15758.24    16456.09   1580.88 o 
   2  -2   1      896.47      914.42     15.51 o 
   3  -2   1      114.03      126.76      3.68 o 
   4  -2   1      103.59      106.19      3.87 o 
   5  -2   1       71.44       75.13      3.50 o 
   6  -2   1       28.22       31.55      2.54 o 
   7  -2   1        8.85        7.49      3.12 o 
  -8  -1   1       29.05       29.14      4.76 o 
  -7  -1   1        7.80        7.96      2.92 o 
  -6  -1   1       64.61       64.36      2.58 o 
  -5  -1   1        3.84        4.86      0.90 o 
  -4  -1   1     2316.20     2417.85     40.29 o 
  -3  -1   1       46.68       49.88      2.59 o 
  -2  -1   1     2889.92     3039.41     49.56 o 
  -1  -1   1      495.88      422.21      7.19 o 
   0  -1   1      866.24      900.99     25.50 o 
   1  -1   1     1306.62     1321.05     36.70 o 
   2  -1   1      519.99      523.79      9.14 o 
   3  -1   1       16.18       14.73      1.33 o 
   4  -1   1      323.65      312.52      7.24 o 
   5  -1   1      113.92      118.70      4.44 o 
   6  -1   1        7.40        3.42      1.21 o 
   7  -1   1        0.06        2.35      2.25 o 
  -7   0   1      131.00      138.81      8.88 o 
  -6   0   1      320.75      346.75      9.51 o 
  -5   0   1      626.99      660.01     12.37 o 
  -4   0   1      461.17      464.57      8.85 o 
  -3   0   1     1317.12     1291.34     21.83 o 
  -2   0   1     1221.60     1207.07     20.18 o 
  -1   0   1      352.18      314.26      5.93 o 
   1   0   1      311.83      260.54      8.77 o 
   2   0   1      954.09      933.62     15.75 o 
   3   0   1      981.14      950.73     16.33 o 
   4   0   1       16.57       17.56      1.16 o 
   5   0   1      443.84      448.08     11.32 o 
   6   0   1       13.56       15.58      1.89 o 
   7   0   1       94.29       82.81      4.12 o 
  -7   1   1       85.64       94.66      7.30 o 
  -6   1   1        0.01        0.01      1.43 o 
  -5   1   1        2.88        2.09      0.92 o 
  -4   1   1       35.75       44.39      1.76 o 
  -3   1   1       38.71       39.24      1.50 o 
  -2   1   1     5386.36     5531.23     89.68 o 
  -1   1   1     2330.49     2329.07     46.92 o 
   0   1   1     1538.93     1675.45     49.95 o 
   1   1   1      643.75      592.60     16.76 o 
   2   1   1      414.07      437.98      7.75 o 
   3   1   1        0.32        2.77      2.27 o 
   4   1   1      594.62      579.90     10.66 o 
   5   1   1       22.68       24.17      2.23 o 
   6   1   1      196.93      199.17      6.45 o 
   7   1   1        9.33        7.34      1.62 o 
   8   1   1        0.63       -1.66      2.42 o 
  -7   2   1        8.58        6.95      3.02 o 
  -6   2   1      116.03      120.16      7.81 o 
  -5   2   1       14.88       16.92      1.75 o 
  -4   2   1      342.74      353.58      7.15 o 
  -3   2   1     1197.29     1153.30     22.52 o 
  -2   2   1     2660.06     2685.70     54.31 o 
  -1   2   1     7015.57     7225.92    143.92 o 
   0   2   1        1.60        2.10      0.35 o 
   1   2   1     4405.13     4780.56    129.96 o 
   2   2   1      647.02      635.84     19.29 o 
   3   2   1       40.70       36.96      1.37 o 
   4   2   1      584.50      622.95     11.41 o 
   5   2   1      290.83      286.56      6.25 o 
   6   2   1       41.58       46.12      2.15 o 
   7   2   1       32.59       30.87      2.99 o 
   8   2   1        3.83        2.69      1.58 o 
  -7   3   1       20.06       18.95      3.99 o 
  -6   3   1        0.46       -1.47      1.67 o 
  -5   3   1       50.70       52.17      4.77 o 
  -4   3   1       48.08       49.71      2.53 o 
  -3   3   1       95.40       84.98      2.40 o 
  -2   3   1     1077.60     1010.98     21.72 o 
  -1   3   1       42.32       36.42      2.93 o 
   0   3   1      775.84      660.28     14.04 o 
   1   3   1      478.39      431.45      9.44 o 
   2   3   1      301.97      247.27      8.17 o 
   3   3   1      387.00      406.65      9.15 o 
   4   3   1        6.48        4.90      0.95 o 
   5   3   1       92.35       99.84      5.44 o 
   6   3   1      110.84      118.50      3.66 o 
   7   3   1        0.02        0.77      1.09 o 
   8   3   1        9.36        8.43      2.38 o 
  -7   4   1        4.50        3.56      2.78 o 
  -6   4   1       20.01       16.33      3.60 o 
  -5   4   1        0.87       -0.51      1.30 o 
  -4   4   1        0.17       -0.79      0.75 o 
  -3   4   1       59.77       57.72      3.41 o 
  -2   4   1      171.39      167.81      6.19 o 
  -1   4   1     1187.07     1168.91     24.56 o 
   0   4   1       43.26       44.73      1.84 o 
   1   4   1      394.59      356.06      8.17 o 
   2   4   1      217.56      225.76      7.75 o 
   3   4   1       59.59       79.94      3.97 o 
   4   4   1     1267.92     1413.89     41.03 o 
   5   4   1        4.42        4.67      1.41 o 
   6   4   1       46.13       44.51      3.74 o 
   7   4   1       51.99       57.79      4.57 o 
   8   4   1        5.11        2.43      1.90 o 
  -6   5   1        0.83        1.17      2.10 o 
  -5   5   1        4.03        0.91      1.79 o 
  -4   5   1       44.68       41.20      4.34 o 
  -3   5   1       89.03       93.22      5.01 o 
  -2   5   1      885.28      835.93     18.45 o 
  -1   5   1       92.35       88.74      3.10 o 
   0   5   1     2587.00     2527.98    132.33 o 
   1   5   1      312.48      367.23      8.70 o 
   2   5   1      935.26      897.39     19.27 o 
   3   5   1     1801.58     2095.46     59.05 o 
   4   5   1       80.44       85.87      4.65 o 
   5   5   1        9.64        9.39      2.02 o 
   6   5   1      155.91      161.54      7.87 o 
   7   5   1       12.19       13.65      2.78 o 
   8   5   1       87.59       79.43      5.95 o 
  -6   6   1        2.05        3.57      2.51 o 
  -5   6   1       90.30       83.75      6.81 o 
  -4   6   1       15.50       10.65      2.75 o 
  -3   6   1      154.62      160.54      5.18 o 
  -2   6   1        0.00       -0.78      0.65 o 
  -1   6   1      202.17      185.35      5.41 o 
   0   6   1       73.45       72.33      2.84 o 
   1   6   1        3.75        3.64      1.18 o 
   2   6   1      253.96      270.41     11.14 o 
   3   6   1      581.48      566.83     17.98 o 
   4   6   1        0.45       -0.72      0.84 o 
   5   6   1      290.42      274.76     10.82 o 
   6   6   1      113.36      110.48      6.33 o 
   7   6   1        6.69        3.57      1.98 o 
   8   6   1       33.67       31.59      4.10 o 
  -5   7   1       17.73       17.36      3.92 o 
  -4   7   1        0.34        1.00      1.76 o 
  -3   7   1       31.21       30.23      3.78 o 
  -2   7   1       46.74       50.90      3.46 o 
  -1   7   1       32.45       30.53      2.03 o 
   0   7   1      780.70      865.02     19.31 o 
   1   7   1      161.39      155.57      4.86 o 
   2   7   1      214.03      256.02      9.23 o 
   3   7   1      319.54      300.44      7.96 o 
   4   7   1        0.94        0.64      1.04 o 
   5   7   1        3.04       -0.44      1.25 o 
   6   7   1        5.29        0.55      1.41 o 
   7   7   1        1.62        1.36      1.70 o 
  -5   8   1        1.05        0.58      2.34 o 
  -4   8   1        8.40       13.02      3.29 o 
  -3   8   1        2.10        2.17      1.88 o 
  -2   8   1       14.25       16.86      3.68 o 
  -1   8   1       43.71       37.53      2.39 o 
   0   8   1        1.69        3.77      1.03 o 
   1   8   1        6.16        4.95      1.81 o 
   2   8   1        0.00       -0.79      0.53 o 
   3   8   1      232.84      222.13      6.53 o 
   4   8   1      249.46      226.18      9.53 o 
   5   8   1        2.71        2.20      1.45 o 
   6   8   1      619.81      632.74     21.97 o 
   7   8   1       56.80       59.63      5.06 o 
  -4   9   1        4.16        1.59      2.08 o 
  -3   9   1        1.32        1.35      1.80 o 
  -2   9   1      195.33      190.58      9.91 o 
  -1   9   1        1.18        0.89      1.00 o 
   0   9   1      326.91      342.90      9.38 o 
   1   9   1       77.03       77.77      3.53 o 
   2   9   1        0.61        1.32      0.97 o 
   3   9   1       38.82       44.40      3.62 o 
   4   9   1        0.65        1.18      1.30 o 
   5   9   1      213.43      180.22      8.81 o 
   6   9   1        0.00        0.14      1.44 o 
   7   9   1        0.19        2.43      1.81 o 
  -4  10   1        2.58        2.35      2.56 o 
  -3  10   1        3.28        5.13      2.53 o 
  -2  10   1        6.22        4.92      2.34 o 
  -1  10   1        0.96        1.61      1.13 o 
   0  10   1      119.46      118.75      4.77 o 
   1  10   1       54.72       51.58      3.02 o 
   2  10   1      183.18      188.83      8.58 o 
   3  10   1      143.09      123.86      6.76 o 
   4  10   1      393.96      387.13     14.84 o 
   5  10   1       68.21       69.58      5.21 o 
   6  10   1       11.05        5.90      2.20 o 
  -3  11   1        4.98        4.51      2.82 o 
  -2  11   1       51.53       56.95      5.70 o 
  -1  11   1       12.75       12.05      3.03 o 
   0  11   1       13.91       11.98      4.04 o 
   1  11   1       28.61       31.18      4.69 o 
   2  11   1        8.98        9.95      2.29 o 
   3  11   1        8.62        4.90      1.79 o 
   4  11   1        0.63        1.76      1.50 o 
   5  11   1        0.23        0.71      1.65 o 
   6  11   1        5.85        4.01      2.16 o 
  -2  12   1        0.21        0.90      2.24 o 
  -1  12   1       18.62       29.95      4.44 o 
   0  12   1        9.17        9.83      2.89 o 
   1  12   1       58.32       60.51      4.93 o 
   2  12   1      135.84      159.05      8.46 o 
   3  12   1       32.57       30.35      3.76 o 
   4  12   1       47.48       51.90      4.99 o 
   5  12   1        1.37        1.47      1.62 o 
   1  13   1      127.89      160.90      8.77 o 
   2  13   1        0.63       -1.26      1.59 o 
   3  13   1       49.25       55.80      5.20 o 
   4  13   1        1.99        1.18      1.77 o 
  -4 -13   2        6.09        8.69      2.58 o 
  -3 -13   2       15.36       22.24      3.73 o 
  -2 -13   2        6.60        2.69      1.98 o 
  -1 -13   2       11.07        8.04      2.74 o 
   0 -13   2        4.12        3.32      2.31 o 
  -5 -12   2        2.74        3.86      2.04 o 
  -4 -12   2       12.38       17.59      3.34 o 
  -3 -12   2       29.96       30.24      4.00 o 
  -2 -12   2        1.27       -0.22      1.36 o 
  -1 -12   2       58.49       61.69      5.28 o 
   0 -12   2       48.03       55.49      5.25 o 
   1 -12   2       25.78       25.04      3.90 o 
  -6 -11   2        6.10        4.08      2.07 o 
  -5 -11   2       23.17       21.77      3.74 o 
  -4 -11   2      130.68      119.02      7.27 o 
  -3 -11   2        1.52        0.24      1.14 o 
  -2 -11   2       58.28       52.79      4.56 o 
  -1 -11   2      104.64      113.77      6.91 o 
   0 -11   2       66.50       66.87      5.21 o 
   1 -11   2      154.35      165.75      8.79 o 
   2 -11   2        0.02       -0.55      1.16 o 
   3 -11   2       12.16       16.47      3.93 o 
  -6 -10   2       22.63       15.19      3.24 o 
  -5 -10   2      264.72      271.34     12.17 o 
  -4 -10   2        4.02        1.20      1.53 o 
  -3 -10   2       77.00       70.38      5.09 o 
  -2 -10   2       13.39       12.97      2.56 o 
  -1 -10   2      123.83      116.76      6.65 o 
   0 -10   2       45.64       55.62      4.50 o 
   1 -10   2        3.70        3.35      1.88 o 
   2 -10   2       55.84       59.74      3.51 o 
   3 -10   2        0.53        2.13      2.04 o 
   4 -10   2       16.48       17.51      4.15 o 
  -7  -9   2       26.31       27.13      4.00 o 
  -6  -9   2       11.00        7.43      2.47 o 
  -5  -9   2      196.82      214.66     10.08 o 
  -4  -9   2       13.23       12.65      2.56 o 
  -3  -9   2        2.67        1.47      1.25 o 
  -2  -9   2       16.53       15.86      2.55 o 
  -1  -9   2        0.14        0.46      1.17 o 
   0  -9   2       77.86       80.95      3.60 o 
   1  -9   2       31.44       34.04      2.50 o 
   2  -9   2        0.03        0.00      0.89 o 
   3  -9   2       21.54       22.06      2.43 o 
   4  -9   2        0.29        1.29      2.20 o 
  -7  -8   2        9.60       11.11      2.83 o 
  -6  -8   2        4.81        3.82      1.77 o 
  -5  -8   2        5.74        5.73      2.39 o 
  -4  -8   2      107.13      104.79      5.94 o 
  -3  -8   2        0.80        0.19      0.96 o 
  -2  -8   2       63.73       61.90      4.20 o 
  -1  -8   2       13.87       11.72      1.38 o 
   0  -8   2       85.69       86.85      3.55 o 
   1  -8   2       28.51       34.07      2.35 o 
   2  -8   2       14.87       12.30      2.04 o 
   3  -8   2       13.61       15.28      1.99 o 
   4  -8   2       50.70       43.36      5.11 o 
   5  -8   2        6.33        4.01      2.69 o 
  -7  -7   2        5.34        5.77      1.55 o 
  -6  -7   2      193.97      209.09      6.84 o 
  -5  -7   2        7.77        6.27      1.33 o 
  -4  -7   2       58.25       48.08      2.63 o 
  -3  -7   2      196.66      184.97      5.55 o 
  -2  -7   2      292.62      307.68      7.80 o 
  -1  -7   2      144.99      169.08      5.01 o 
   0  -7   2      178.28      170.89      5.19 o 
   1  -7   2      265.95      266.44      7.41 o 
   2  -7   2        3.04        4.24      1.07 o 
   3  -7   2       99.18       97.02      5.33 o 
   4  -7   2        0.02        1.62      1.72 o 
   5  -7   2        3.41       -0.68      1.85 o 
  -7  -6   2      206.93      203.32      6.87 o 
  -6  -6   2        6.41        7.01      1.48 o 
  -5  -6   2      111.50      114.97      4.33 o 
  -4  -6   2      314.36      320.33      8.37 o 
  -3  -6   2      412.97      409.68     18.05 o 
  -2  -6   2        8.09       14.23      1.00 o 
  -1  -6   2      205.65      197.25      7.39 o 
   0  -6   2       96.14      112.70      5.19 o 
   1  -6   2      106.12      104.18      3.71 o 
   2  -6   2      244.63      233.56      6.72 o 
   3  -6   2        0.00        0.30      1.82 o 
   4  -6   2      155.47      149.57      5.50 o 
   5  -6   2        2.03        2.07      2.16 o 
   6  -6   2        1.35        0.80      2.02 o 
  -8  -5   2        0.05       -0.30      1.99 o 
  -7  -5   2        2.09        2.50      1.23 o 
  -6  -5   2       34.76       40.39      2.60 o 
  -5  -5   2      140.29      152.28      5.03 o 
  -4  -5   2      395.48      416.37     10.11 o 
  -3  -5   2      424.36      410.18     13.94 o 
  -2  -5   2     1284.47     1311.71     23.78 o 
  -1  -5   2        6.36       12.08      0.82 o 
   0  -5   2       59.10       55.97      3.33 o 
   1  -5   2      247.06      244.36      6.47 o 
   2  -5   2        0.95       -0.40      0.68 o 
   3  -5   2       26.91       30.69      2.19 o 
   4  -5   2        2.57        1.71      1.01 o 
   5  -5   2       69.58       65.15      3.49 o 
   6  -5   2       10.78       11.21      3.32 o 
  -7  -4   2       53.14       63.47      3.43 o 
  -6  -4   2       22.55       23.38      5.89 o 
  -5  -4   2       42.01       41.94      1.93 o 
  -4  -4   2      147.13      148.71      4.58 o 
  -3  -4   2        6.09        5.05      1.20 o 
  -2  -4   2      274.32      313.01      7.40 o 
  -1  -4   2       47.88       42.88      1.33 o 
   0  -4   2      627.77      570.55     12.52 o 
   1  -4   2       82.66       71.82      2.62 o 
   2  -4   2      735.14      672.59     15.22 o 
   3  -4   2       55.66       58.40      2.78 o 
   4  -4   2        6.99       13.29      2.60 o 
   5  -4   2        0.24        0.14      0.85 o 
   6  -4   2       18.95       15.06      3.70 o 
   7  -4   2       39.90       42.20      5.75 o 
  -7  -3   2       41.90       47.15      2.95 o 
  -6  -3   2       80.44       87.42      3.09 o 
  -5  -3   2       68.70       76.38      2.62 o 
  -4  -3   2      228.80      243.57      5.81 o 
  -3  -3   2      545.21      552.88     10.00 o 
  -2  -3   2      598.00      633.38     13.44 o 
  -1  -3   2      128.28      153.00      3.96 o 
   0  -3   2        2.83        2.29      0.79 o 
   1  -3   2     6493.73     6675.49    200.32 o 
   2  -3   2     1464.93     1501.55     31.46 o 
   3  -3   2       79.36       86.96      3.31 o 
   4  -3   2        5.55        4.06      0.84 o 
   5  -3   2      160.82      161.17      5.61 o 
   6  -3   2       17.28       17.94      2.18 o 
   7  -3   2        0.01        1.56      2.24 o 
  -7  -2   2       52.37       39.44      4.50 o 
  -6  -2   2       44.30       40.87      2.08 o 
  -5  -2   2      660.01      694.33     12.97 o 
  -4  -2   2       27.67       29.28      1.46 o 
  -3  -2   2     1497.98     1506.23     25.34 o 
  -2  -2   2        4.98        7.24      0.78 o 
  -1  -2   2        2.61        2.27      0.45 o 
   0  -2   2     5377.55     5507.80     88.98 o 
   1  -2   2     3241.68     3238.69     65.27 o 
   2  -2   2     1589.00     1533.73     31.85 o 
   3  -2   2       40.04       43.19      1.57 o 
   4  -2   2      211.92      209.87      6.22 o 
   5  -2   2       77.68       71.57      6.37 o 
   6  -2   2       17.70       18.33      2.58 o 
   7  -2   2       85.39      103.60      8.02 o 
  -7  -1   2       73.28       71.06      6.04 o 
  -6  -1   2      278.95      313.76      7.07 o 
  -5  -1   2      389.16      399.76      8.17 o 
  -4  -1   2        9.81        8.38      0.89 o 
  -3  -1   2      179.05      176.07      6.64 o 
  -2  -1   2      670.30      700.88     12.05 o 
  -1  -1   2     1296.96     1170.48     24.72 o 
   0  -1   2        4.40        3.84      0.36 o 
   1  -1   2    15166.69    15975.73    928.02 o 
   2  -1   2      299.39      295.35      7.05 o 
   3  -1   2      768.53      775.25     13.51 o 
   4  -1   2       33.61       28.62      2.58 o 
   5  -1   2      219.48      209.94      6.50 o 
   6  -1   2       22.97       24.52      2.31 o 
   7  -1   2       40.78       36.90      8.51 o 
  -7   0   2      452.84      440.93     18.52 o 
  -6   0   2        1.54        2.92      1.92 o 
  -5   0   2       72.27       78.13      2.66 o 
  -4   0   2      409.85      412.63      8.03 o 
  -3   0   2      144.56      150.87      3.45 o 
  -2   0   2     5023.54     4820.53    108.60 o 
  -1   0   2      149.52      165.60      3.13 o 
   0   0   2     1133.93      973.54     26.93 o 
   1   0   2      407.72      425.17      9.13 o 
   2   0   2     8295.33     8127.01    162.47 o 
   3   0   2       12.60       16.25      2.16 o 
   4   0   2      615.78      635.82     11.59 o 
   5   0   2      156.03      167.63      5.53 o 
   6   0   2       13.02        9.13      2.52 o 
   7   0   2       53.92       51.75      3.31 o 
  -7   1   2        7.08        5.00      2.64 o 
  -6   1   2        1.03        0.49      1.49 o 
  -5   1   2      212.76      221.13      5.20 o 
  -4   1   2      530.80      509.46      9.67 o 
  -3   1   2     3297.44     3812.73    234.66 o 
  -2   1   2     1868.25     1864.77     30.79 o 
  -1   1   2    24385.29    22682.76    665.10 o 
   0   1   2       21.66       14.19      0.58 o 
   1   1   2     5225.17     4945.74    134.53 o 
   2   1   2       96.77      106.60      3.12 o 
   3   1   2     1156.16     1174.08     36.10 o 
   4   1   2       17.58       12.92      1.37 o 
   5   1   2      408.74      401.11     10.34 o 
   6   1   2       51.00       48.99      2.97 o 
   7   1   2        1.60        1.14      1.14 o 
   8   1   2        0.16       -0.65      1.29 o 
  -7   2   2       23.99       25.89      4.37 o 
  -6   2   2       13.65        7.50      2.57 o 
  -5   2   2      145.76      126.84      7.46 o 
  -4   2   2       10.04        8.96      1.10 o 
  -3   2   2     2786.76     2818.69     46.55 o 
  -2   2   2      756.06      692.95     17.19 o 
  -1   2   2      771.94      753.48     15.71 o 
   0   2   2      498.15      447.64      9.56 o 
   1   2   2       30.40       26.25      1.47 o 
   2   2   2        2.20        5.66      0.95 o 
   3   2   2     1251.05     1273.17     36.41 o 
   4   2   2      112.47      125.44      5.11 o 
   5   2   2      481.87      498.52     12.30 o 
   6   2   2        0.58       -0.62      0.83 o 
   7   2   2       64.28       67.64      7.27 o 
   8   2   2        1.76        0.75      1.47 o 
  -7   3   2        9.10       10.93      3.41 o 
  -6   3   2       24.08       14.35      3.33 o 
  -5   3   2       31.74       27.17      3.81 o 
  -4   3   2      414.25      416.86      9.07 o 
  -3   3   2       15.48       19.69      1.22 o 
  -2   3   2      365.66      367.89      8.49 o 
  -1   3   2      223.08      260.25      6.15 o 
   0   3   2     1360.18     1476.04     30.28 o 
   1   3   2       75.17       65.14      2.73 o 
   2   3   2      167.48      182.98      6.39 o 
   3   3   2     1539.15     1565.72     44.46 o 
   4   3   2      379.47      394.38     13.25 o 
   5   3   2       23.83       27.19      2.74 o 
   6   3   2      104.07       91.77      5.39 o 
   7   3   2       78.22       76.47      5.29 o 
   8   3   2        6.96        4.46      2.10 o 
  -7   4   2       17.30       17.67      4.19 o 
  -6   4   2        4.10       -0.90      1.90 o 
  -5   4   2      125.88      121.96      7.89 o 
  -4   4   2       86.81       82.72      5.58 o 
  -3   4   2       91.37       90.51      3.19 o 
  -2   4   2       11.03       12.60      1.08 o 
  -1   4   2      190.29      186.71      4.91 o 
   0   4   2       39.80       34.24      1.67 o 
   1   4   2      615.24      623.83     13.55 o 
   2   4   2      256.14      278.99      9.23 o 
   4   4   2      351.65      350.96     12.15 o 
   5   4   2      111.90      107.60      5.57 o 
   6   4   2        3.98       16.79      2.62 o 
   7   4   2       25.84       21.39      3.18 o 
   8   4   2        6.91        3.77      2.10 o 
  -6   5   2       34.02       35.73      5.13 o 
  -5   5   2        3.09        1.74      1.80 o 
  -4   5   2       21.34       18.11      3.14 o 
  -3   5   2       60.17       67.78      2.82 o 
  -2   5   2       49.79       48.30      2.77 o 
  -1   5   2        6.42        8.19      0.99 o 
   0   5   2       85.18       86.56      7.42 o 
   1   5   2       63.51       56.18      3.09 o 
   2   5   2     1728.50     1745.49     36.23 o 
   3   5   2      215.22      204.42      7.74 o 
   4   5   2     1372.86     1399.91     40.89 o 
   5   5   2       33.55       33.27      3.16 o 
   6   5   2       11.59        8.68      2.17 o 
   7   5   2        0.02        1.68      1.62 o 
   8   5   2        0.32        0.90      1.86 o 
  -6   6   2       33.39       25.88      4.84 o 
  -5   6   2        5.26        4.33      2.52 o 
  -4   6   2      133.60      133.70      7.99 o 
  -3   6   2      132.74      124.54      7.22 o 
  -2   6   2      164.14      160.03      4.91 o 
  -1   6   2      366.81      345.76      8.71 o 
   0   6   2      756.96      839.44     24.14 o 
   1   6   2      249.33      251.28      6.65 o 
   2   6   2      404.54      469.58     11.06 o 
   3   6   2      349.03      318.97     11.14 o 
   4   6   2      180.10      173.52      7.44 o 
   5   6   2      379.23      369.32     13.55 o 
   6   6   2        7.25        4.04      1.68 o 
   7   6   2      178.50      175.72      8.95 o 
   8   6   2        2.37        1.31      1.84 o 
  -5   7   2       22.28       15.25      3.70 o 
  -4   7   2       30.12       28.13      4.21 o 
  -3   7   2       33.71       38.99      4.28 o 
  -2   7   2       59.99       60.55      7.00 o 
  -1   7   2      454.22      464.33     11.42 o 
   0   7   2        2.99        2.20      0.81 o 
   1   7   2      444.84      475.10     11.49 o 
   2   7   2      657.29      662.73     15.17 o 
   3   7   2      278.41      257.36      7.11 o 
   4   7   2        0.00        0.85      0.94 o 
   5   7   2        9.86       12.95      2.39 o 
   6   7   2      132.10      108.39      6.39 o 
   7   7   2        0.11       -0.80      1.41 o 
  -5   8   2        6.29        5.32      2.92 o 
  -4   8   2        0.71       -0.62      1.77 o 
  -3   8   2        1.98        2.52      1.92 o 
  -2   8   2      309.40      338.96     14.40 o 
  -1   8   2       92.48       93.60      3.84 o 
   0   8   2      807.41      823.33     18.82 o 
   1   8   2       96.36       95.34      3.74 o 
   2   8   2       15.06       15.80      1.63 o 
   3   8   2      338.56      334.03      8.91 o 
   4   8   2       96.16       95.37      5.10 o 
   5   8   2      129.96      130.22      6.91 o 
   6   8   2        8.05        3.95      1.98 o 
   7   8   2        2.67        2.98      1.94 o 
  -4   9   2        1.16        1.14      2.29 o 
  -3   9   2        0.22        1.38      2.03 o 
  -2   9   2        9.43       11.19      2.91 o 
  -1   9   2        4.30        1.86      1.04 o 
   0   9   2       19.53       21.67      2.01 o 
   1   9   2      145.00      146.08      5.13 o 
   2   9   2      176.52      179.77      5.92 o 
   3   9   2      107.23      110.47      4.37 o 
   4   9   2       49.14       33.57      3.41 o 
   5   9   2      485.05      506.54     18.16 o 
   6   9   2       83.20       72.13      5.39 o 
   7   9   2      128.79      116.65      7.45 o 
  -4  10   2        7.34       11.18      3.48 o 
  -3  10   2        1.20        1.90      2.44 o 
  -2  10   2       39.46       39.35      4.80 o 
  -1  10   2       13.60       16.96      3.30 o 
   0  10   2       11.94       10.36      1.72 o 
   1  10   2       12.09       14.31      1.88 o 
   2  10   2      240.48      222.34      7.04 o 
   3  10   2      799.57      734.76     24.09 o 
   4  10   2      292.48      289.60     11.99 o 
   5  10   2      473.12      442.65     16.66 o 
   6  10   2       25.07       29.96      3.99 o 
  -3  11   2        0.10       -0.54      1.98 o 
  -2  11   2        0.49        1.76      2.08 o 
  -1  11   2        9.46        9.24      2.75 o 
   0  11   2        0.01        0.75      1.81 o 
   1  11   2        6.05        3.74      1.32 o 
   2  11   2      419.50      409.69     15.29 o 
   3  11   2       82.88       78.63      5.45 o 
   4  11   2       54.06       48.43      4.48 o 
   5  11   2       19.08       18.84      3.29 o 
   6  11   2        2.95        2.80      1.92 o 
  -2  12   2        0.08        0.82      2.35 o 
  -1  12   2       10.65       10.22      3.00 o 
   0  12   2       14.44       10.86      3.12 o 
   1  12   2      398.18      427.66     16.19 o 
   2  12   2       29.06       20.75      3.20 o 
   3  12   2      214.77      207.52      9.94 o 
   4  12   2        4.80        2.31      1.68 o 
   5  12   2       10.17       17.43      3.25 o 
   2  13   2      190.68      197.48      9.92 o 
   3  13   2        0.48        0.46      1.71 o 
   4  13   2        9.02       13.54      3.09 o 
  -4 -13   3       14.63       15.22      3.45 o 
  -3 -13   3       67.21       81.25      6.34 o 
  -2 -13   3        4.22        4.68      2.15 o 
  -1 -13   3       33.77       33.94      4.55 o 
   0 -13   3       27.77       34.70      4.71 o 
  -5 -12   3        5.87        3.29      2.07 o 
  -4 -12   3      177.84      175.88      9.58 o 
  -3 -12   3       32.20       32.36      4.14 o 
  -2 -12   3       17.94       16.65      3.20 o 
  -1 -12   3        1.97        1.07      1.54 o 
   0 -12   3       14.87       21.50      3.81 o 
   1 -12   3       40.11       38.41      4.75 o 
  -6 -11   3        0.98        0.48      1.66 o 
  -5 -11   3       75.84       89.42      6.56 o 
  -4 -11   3       29.55       28.14      3.79 o 
  -3 -11   3        0.95        0.24      1.34 o 
  -2 -11   3       71.72       81.86      5.86 o 
  -1 -11   3      254.67      258.98     11.68 o 
   0 -11   3      422.01      450.55     17.41 o 
   1 -11   3       26.88       26.63      3.83 o 
   2 -11   3      183.04      193.35      7.18 o 
   3 -11   3       11.34       13.09      3.50 o 
  -6 -10   3       55.34       53.44      5.25 o 
  -5 -10   3        6.66        3.87      1.94 o 
  -4 -10   3       20.59       18.04      3.07 o 
  -3 -10   3       17.14       14.39      2.73 o 
  -2 -10   3      558.61      570.32     20.12 o 
  -1 -10   3      149.04      161.93      8.27 o 
   0 -10   3      244.34      262.96     11.48 o 
   1 -10   3       76.74       79.44      3.90 o 
   2 -10   3        0.58        1.11      1.29 o 
   3 -10   3        2.37        1.17      1.35 o 
  -7  -9   3       44.37       44.34      4.94 o 
  -6  -9   3       11.70       11.91      2.01 o 
  -5  -9   3       31.09       31.30      2.70 o 
  -4  -9   3       94.18       87.62      5.78 o 
  -3  -9   3      395.55      364.34     13.91 o 
  -2  -9   3       16.84       13.77      2.53 o 
  -1  -9   3        2.17        2.75      1.52 o 
   0  -9   3      353.21      359.06      9.65 o 
   1  -9   3       50.65       60.43      5.31 o 
   2  -9   3       81.22       75.04      3.80 o 
   3  -9   3        0.58        0.00      1.15 o 
   4  -9   3       15.82       16.98      3.73 o 
  -7  -8   3      175.03      198.03      8.33 o 
  -6  -8   3       46.20       38.50      2.95 o 
  -5  -8   3       23.63       25.29      2.40 o 
  -4  -8   3      320.09      320.57      8.87 o 
  -3  -8   3        9.21        7.09      1.29 o 
  -2  -8   3       64.23       70.76      4.58 o 
  -1  -8   3      292.73      267.68     10.70 o 
   0  -8   3       11.30       13.36      1.50 o 
   1  -8   3       49.92       59.39     11.71 o 
   2  -8   3       84.50       89.09      5.49 o 
   3  -8   3        3.64        3.06      1.32 o 
   4  -8   3       13.62       15.96      2.23 o 
   5  -8   3        0.41        0.32      2.29 o 
  -7  -7   3        0.11       -0.25      1.09 o 
  -6  -7   3      117.45      119.88      5.97 o 
  -5  -7   3        3.58        4.73      1.23 o 
  -4  -7   3       12.23       10.69      1.49 o 
  -3  -7   3      833.20      881.21     19.39 o 
  -2  -7   3        6.04        5.30      1.03 o 
  -1  -7   3      615.62      620.92     14.16 o 
   0  -7   3      189.79      195.07      5.70 o 
   1  -7   3       72.12       68.30      4.41 o 
   2  -7   3       92.15       94.48      5.35 o 
   3  -7   3       34.31       32.25      2.52 o 
   4  -7   3       23.53       24.07      2.42 o 
   5  -7   3       24.67       26.18      4.45 o 
  -7  -6   3        9.02        8.74      1.74 o 
  -6  -6   3        6.86        5.76      1.75 o 
  -5  -6   3      431.45      423.14     10.84 o 
  -4  -6   3        2.61        1.99      1.05 o 
  -3  -6   3      630.60      651.44     14.70 o 
  -2  -6   3      189.24      207.09      4.44 o 
  -1  -6   3      201.74      221.28      4.66 o 
   0  -6   3        1.25       -0.23      0.55 o 
   1  -6   3       18.33       22.81      1.73 o 
   2  -6   3       16.71       25.98      2.71 o 
   3  -6   3        9.84        9.66      1.51 o 
   4  -6   3        2.36        0.42      1.06 o 
   5  -6   3        8.88        7.70      1.67 o 
   6  -6   3        2.05        0.73      2.43 o 
  -7  -5   3      101.87      118.77      6.52 o 
  -6  -5   3        1.17        0.83      0.91 o 
  -5  -5   3        3.97        3.61      1.08 o 
  -4  -5   3      204.12      210.12      6.07 o 
  -3  -5   3        8.91        9.34      1.20 o 
  -2  -5   3      241.72      260.45      5.19 o 
  -1  -5   3      576.97      619.91     10.99 o 
   0  -5   3     1210.05     1278.47     26.54 o 
   1  -5   3      155.58      138.77      6.11 o 
   2  -5   3     3288.50     3308.53     67.91 o 
   3  -5   3      193.46      207.85      7.33 o 
   4  -5   3      101.91       98.58      4.17 o 
   5  -5   3        0.06       -1.01      0.79 o 
   6  -5   3        0.08        1.92      2.35 o 
  -7  -4   3        6.29        5.50      1.49 o 
  -6  -4   3        0.29       -0.17      1.26 o 
  -5  -4   3       14.30       14.19      2.98 o 
  -4  -4   3       85.74       80.63      3.56 o 
  -3  -4   3      276.95      265.71      6.77 o 
  -2  -4   3     1345.84     1376.69     28.10 o 
  -1  -4   3      805.91      807.09     13.85 o 
   0  -4   3      516.93      488.01      8.73 o 
   1  -4   3     2529.57     2455.34     68.83 o 
   2  -4   3      999.77      957.27     20.98 o 
   3  -4   3      141.80      135.75     14.53 o 
   4  -4   3        0.03        0.34      0.84 o 
   5  -4   3        6.97        9.40      1.67 o 
   6  -4   3        5.53        6.07      2.87 o 
   7  -4   3        0.15        0.44      2.42 o 
  -7  -3   3        7.07        3.88      2.13 o 
  -6  -3   3       43.68       39.50      2.53 o 
  -5  -3   3       31.99       34.80      1.82 o 
  -4  -3   3       79.97       77.60      2.41 o 
  -3  -3   3      126.62      117.63      2.87 o 
  -2  -3   3     1463.79     1421.34     49.71 o 
  -1  -3   3      750.50      734.05     15.32 o 
   0  -3   3        4.90       18.18      1.07 o 
   1  -3   3      190.67      168.61      4.19 o 
   2  -3   3      351.16      339.29      8.37 o 
   3  -3   3        5.09        4.33      0.96 o 
   4  -3   3        0.06       -0.67      0.74 o 
   5  -3   3       18.04       19.24      2.04 o 
   6  -3   3        1.76       -0.37      1.07 o 
   7  -3   3        3.89        6.36      2.87 o 
  -6  -2   3      394.47      406.33      8.67 o 
  -5  -2   3      222.68      219.73      5.19 o 
  -4  -2   3       15.51       13.74      1.08 o 
  -3  -2   3       11.82       10.43      0.78 o 
  -2  -2   3      170.53      171.92      3.52 o 
  -1  -2   3      352.08      291.79      7.91 o 
   0  -2   3     2216.25     2237.77     51.86 o 
   1  -2   3     4254.50     4199.35     68.27 o 
   2  -2   3        0.41       -0.37      0.60 o 
   3  -2   3      327.45      344.94      8.69 o 
   4  -2   3        8.18        7.40      1.34 o 
   5  -2   3      169.09      164.88      5.68 o 
   6  -2   3      129.86      125.32      5.13 o 
   7  -2   3       26.12       21.40      2.56 o 
  -7  -1   3       37.90       42.59      4.90 o 
  -6  -1   3       58.92       60.95      3.38 o 
  -5  -1   3       11.07       13.00      1.22 o 
  -4  -1   3       56.74       54.41      2.61 o 
  -3  -1   3      701.34      704.70     12.47 o 
  -2  -1   3     1171.41     1210.95     20.31 o 
  -1  -1   3      337.10      332.82      9.81 o 
   0  -1   3     2531.68     2604.36     51.01 o 
   1  -1   3      128.22      101.95      2.90 o 
   2  -1   3       14.18       13.87      1.76 o 
   3  -1   3       75.65       83.52      5.85 o 
   4  -1   3       29.36       25.52      1.95 o 
   5  -1   3        7.58        9.41      1.60 o 
   6  -1   3        0.15        0.51      1.02 o 
   7  -1   3        2.65        1.85      1.40 o 
  -7   0   3      238.81      233.71     12.04 o 
  -6   0   3       65.67       76.87      5.75 o 
  -5   0   3      242.67      241.62      5.56 o 
  -4   0   3      136.73      140.23      3.55 o 
  -3   0   3       16.76       17.90      1.01 o 
  -2   0   3      488.87      485.45      8.65 o 
  -1   0   3     1637.24     1513.74     30.65 o 
   0   0   3        1.30        1.18      0.49 o 
   1   0   3     1383.68     1384.85     38.54 o 
   2   0   3     1194.68     1174.20     36.34 o 
   3   0   3       31.36       27.02      1.67 o 
   4   0   3     1984.40     2058.05     43.07 o 
   5   0   3      116.80      108.59      4.24 o 
   6   0   3      287.42      277.37      8.38 o 
   7   0   3       60.00       59.83      3.61 o 
  -7   1   3      159.92      169.23     10.16 o 
  -6   1   3      123.80      117.05      7.46 o 
  -5   1   3      315.09      318.00      8.92 o 
  -4   1   3      307.79      307.25      6.39 o 
  -3   1   3      632.92      614.00     11.08 o 
  -2   1   3      470.01      482.00     10.54 o 
  -1   1   3      484.89      391.59     13.03 o 
   0   1   3        8.00        9.44      1.11 o 
   1   1   3      431.91      450.24     13.21 o 
   2   1   3        9.94        6.91      1.05 o 
   3   1   3      704.28      701.76     21.14 o 
   4   1   3      539.97      488.58     41.96 o 
   5   1   3      142.12      156.42      8.75 o 
   6   1   3       16.11       20.27      2.18 o 
   7   1   3       37.00       33.86      2.92 o 
   8   1   3        2.03        5.00      1.80 o 
  -7   2   3        0.59        0.23      2.17 o 
  -6   2   3       14.87       13.41      3.06 o 
  -5   2   3       18.03       20.64      3.33 o 
  -4   2   3       69.82       64.24      5.38 o 
  -3   2   3     2490.93     2535.50     64.95 o 
  -2   2   3       29.58       29.22      1.63 o 
  -1   2   3     3404.41     3373.09    100.76 o 
   0   2   3     2257.57     2145.66     43.40 o 
   1   2   3      166.38      120.77      4.20 o 
   2   2   3      774.36      821.95     23.85 o 
   3   2   3      623.74      657.92     19.98 o 
   4   2   3      433.82      482.56     15.67 o 
   5   2   3       34.42       33.74      2.35 o 
   6   2   3      122.52      110.74      8.29 o 
   7   2   3        0.27        1.67      1.19 o 
   8   2   3      139.93      151.79      8.23 o 
  -7   3   3       30.19       22.53      4.45 o 
  -6   3   3       28.59       34.58      4.57 o 
  -5   3   3      376.01      372.06     15.75 o 
  -4   3   3      337.00      348.30      9.41 o 
  -3   3   3      868.00      836.06     18.13 o 
  -2   3   3     1193.29     1220.16     25.36 o 
  -1   3   3       20.11       22.59      1.63 o 
   0   3   3     1155.27     1107.82     22.96 o 
   1   3   3      251.97      223.91      7.12 o 
   2   3   3     2216.39     2165.49     60.12 o 
   3   3   3      191.93      175.83      6.70 o 
   4   3   3      272.33      280.41     10.13 o 
   5   3   3       65.64       61.57      3.98 o 
   6   3   3        0.49        0.13      1.13 o 
   7   3   3        7.26       10.93      2.58 o 
   8   3   3       99.06       94.19      6.37 o 
  -6   4   3       33.26       24.50      4.33 o 
  -5   4   3       73.78       71.34      5.87 o 
  -4   4   3      199.73      189.53      9.48 o 
  -3   4   3      814.33      844.57     28.60 o 
  -2   4   3      694.51      689.11     15.09 o 
  -1   4   3       12.02        9.39      0.85 o 
   0   4   3      575.92      611.21     13.38 o 
   1   4   3      134.02      122.65      3.55 o 
   2   4   3     1650.53     1690.87     47.47 o 
   3   4   3        6.32       10.36      1.50 o 
   4   4   3      106.29      103.13      5.18 o 
   5   4   3      127.90      139.80      6.69 o 
   6   4   3        8.70        5.45      1.76 o 
   7   4   3        1.16        2.70      1.80 o 
   8   4   3        0.15       -0.30      1.59 o 
  -6   5   3        0.76        2.70      2.44 o 
  -5   5   3       17.83       17.40      3.56 o 
  -4   5   3        5.35        6.13      2.21 o 
  -3   5   3       26.18       25.87      3.31 o 
  -2   5   3      131.89      124.00      3.87 o 
  -1   5   3       30.11       30.11      2.34 o 
   0   5   3      275.89      292.87      7.27 o 
   1   5   3      375.28      344.27      8.28 o 
   2   5   3       21.46       19.75      1.83 o 
   3   5   3        3.37        1.34      0.89 o 
   4   5   3        0.01       -0.71      0.66 o 
   5   5   3       60.78       57.65      4.00 o 
   6   5   3       12.82       15.57      2.65 o 
   7   5   3      168.40      167.16      8.56 o 
   8   5   3        1.11        4.18      2.11 o 
  -6   6   3        0.84       -1.61      1.76 o 
  -5   6   3       22.85       22.93      4.10 o 
  -4   6   3       64.65       62.43      5.34 o 
  -3   6   3      233.97      236.16     11.11 o 
  -2   6   3       39.10       37.27      3.76 o 
  -1   6   3        0.01        0.35      0.64 o 
   0   6   3      191.46      218.13      6.01 o 
   1   6   3      419.73      433.02     10.37 o 
   2   6   3      423.31      431.24     10.37 o 
   3   6   3      664.78      676.75     20.93 o 
   4   6   3        6.84       10.07      1.88 o 
   5   6   3      188.89      175.30      7.99 o 
   6   6   3       52.76       45.81      3.99 o 
   7   6   3      143.30      137.96      7.72 o 
  -5   7   3        3.29        6.12      3.01 o 
  -4   7   3       19.99       22.18      3.84 o 
  -3   7   3       62.84       65.83      5.46 o 
  -2   7   3        1.71        3.12      1.63 o 
  -1   7   3       12.62       13.39      1.44 o 
   0   7   3        4.84        5.96      1.27 o 
   1   7   3      449.16      480.70     11.64 o 
   2   7   3        0.14       -0.05      0.66 o 
   3   7   3      201.80      208.97      6.19 o 
   4   7   3        0.49        1.11      0.96 o 
   5   7   3       15.28       14.45      2.51 o 
   6   7   3       77.91       76.15      5.24 o 
   7   7   3        0.90        2.20      1.75 o 
  -5   8   3       48.70       36.90      5.45 o 
  -4   8   3        4.03        2.10      2.08 o 
  -3   8   3       90.52       85.40      6.50 o 
  -2   8   3       37.56       29.96      3.89 o 
  -1   8   3      109.85      113.47      7.03 o 
   0   8   3      187.45      195.47      6.02 o 
   1   8   3      103.33       91.87      3.69 o 
   2   8   3      103.35       97.99      3.87 o 
   3   8   3       61.90       55.37      2.87 o 
   4   8   3      313.90      305.76      8.62 o 
   5   8   3        7.39        6.31      1.92 o 
   6   8   3      195.40      187.43      9.14 o 
   7   8   3        1.33        1.21      1.76 o 
  -4   9   3       30.38       32.56      4.99 o 
  -3   9   3       24.93       20.72      3.88 o 
  -2   9   3      107.55      110.53      7.36 o 
  -1   9   3       12.85       15.39      3.11 o 
   0   9   3      271.61      286.91      8.22 o 
   1   9   3       19.37       18.40      1.84 o 
   2   9   3      105.34      110.50     10.33 o 
   3   9   3      126.97      133.96      5.13 o 
   4   9   3       30.36       27.42      2.35 o 
   5   9   3       40.02       42.98      4.08 o 
   6   9   3        2.83        3.53      1.74 o 
   7   9   3        9.95        7.91      2.44 o 
  -3  10   3       10.08        9.31      3.11 o 
  -2  10   3       14.86       14.67      3.45 o 
  -1  10   3       19.98       25.14      3.92 o 
   0  10   3      221.54      234.92     11.48 o 
   1  10   3       26.57       26.29      2.90 o 
   2  10   3      978.56     1046.40     23.87 o 
   3  10   3       79.75       87.80      4.05 o 
   4  10   3       37.03       48.54      4.01 o 
   5  10   3        8.68        5.85      2.03 o 
   6  10   3        2.11       -1.58      1.11 o 
  -3  11   3        0.74       -0.04      2.30 o 
  -2  11   3        9.15        8.36      2.94 o 
  -1  11   3        4.42        3.07      2.12 o 
   0  11   3       17.90       26.49      4.05 o 
   1  11   3       79.10       79.64      3.97 o 
   2  11   3      121.83      116.07      4.87 o 
   3  11   3       23.09       26.44      3.30 o 
   4  11   3        6.90        6.84      2.19 o 
   5  11   3       54.60       55.38      4.74 o 
   6  11   3        2.81        5.48      2.25 o 
  -2  12   3        0.74        2.39      2.56 o 
  -1  12   3        4.43        7.66      2.80 o 
   0  12   3        3.60        6.80      2.88 o 
   1  12   3      158.30      167.08      9.62 o 
   2  12   3       38.00       35.04      3.85 o 
   3  12   3       16.70       15.65      2.97 o 
   4  12   3       42.14       31.68      3.96 o 
   5  12   3       13.88       14.35      3.12 o 
   0  13   3       48.38       43.77      5.36 o 
   2  13   3        5.55        5.14      2.15 o 
   3  13   3        0.89        0.89      1.50 o 
   4  13   3        6.21        4.74      2.07 o 
  -3 -13   4        0.73        0.57      1.58 o 
  -2 -13   4        6.40        6.76      2.44 o 
  -1 -13   4        2.67        2.78      2.03 o 
   0 -13   4        7.78        9.15      3.00 o 
  -5 -12   4       17.64       10.63      3.06 o 
  -4 -12   4        8.29        8.82      2.57 o 
  -3 -12   4        1.66        1.07      1.67 o 
  -2 -12   4        1.15        0.21      1.56 o 
  -1 -12   4       14.50       15.53      3.27 o 
   0 -12   4        0.26        1.67      2.02 o 
   1 -12   4        0.32        0.55      1.94 o 
  -5 -11   4        1.33        1.62      1.68 o 
  -4 -11   4       15.77        6.52      2.24 o 
  -3 -11   4        0.56        2.21      1.65 o 
  -2 -11   4        3.68        3.68      1.86 o 
  -1 -11   4        0.41        1.09      1.58 o 
   0 -11   4       58.98       60.18      5.30 o 
   1 -11   4       14.32       14.03      3.16 o 
   2 -11   4        4.27        4.06      2.26 o 
   3 -11   4        2.99        2.08      1.84 o 
  -6 -10   4        1.01        0.57      1.70 o 
  -5 -10   4       42.11       36.55      4.27 o 
  -4 -10   4        4.40        3.82      1.98 o 
  -3 -10   4        2.25        0.48      1.49 o 
  -2 -10   4       47.26       52.74      4.48 o 
  -1 -10   4      255.35      280.13     12.06 o 
   0 -10   4      106.88      106.32      6.73 o 
   1 -10   4        1.14        0.08      1.50 o 
   2 -10   4       29.89       25.46      2.58 o 
   3 -10   4       32.60       33.31      6.01 o 
  -6  -9   4       23.56       28.15      4.10 o 
  -5  -9   4        1.00        1.96      1.39 o 
  -4  -9   4      469.86      509.80     12.94 o 
  -3  -9   4       20.79       19.80      2.05 o 
  -2  -9   4     2977.68     3137.56     89.61 o 
  -1  -9   4        2.10        1.50      1.43 o 
   0  -9   4      554.63      557.04     19.63 o 
   1  -9   4        0.55        0.23      0.96 o 
   2  -9   4        1.03        0.80      1.20 o 
   3  -9   4       16.87       16.60      2.29 o 
   4  -9   4        2.06       -0.23      1.45 o 
  -7  -8   4       13.71       10.16      2.05 o 
  -6  -8   4        0.32        1.75      1.24 o 
  -5  -8   4       20.33       24.38      2.35 o 
  -4  -8   4      108.51      111.75      4.48 o 
  -3  -8   4      199.01      184.85      7.15 o 
  -2  -8   4      148.41      144.68      4.84 o 
  -1  -8   4       56.11       50.00      3.89 o 
   0  -8   4      297.34      296.49     11.83 o 
   1  -8   4       14.39       14.96      1.75 o 
   2  -8   4      140.68      132.27      5.07 o 
   3  -8   4        1.61        2.05      1.14 o 
   4  -8   4        6.67       10.51      2.35 o 
   5  -8   4        1.52        1.89      2.31 o 
  -7  -7   4        0.89        1.40      1.21 o 
  -6  -7   4      136.40      139.27      8.00 o 
  -5  -7   4      234.06      237.07      7.30 o 
  -4  -7   4       90.32       92.78      3.90 o 
  -3  -7   4        0.87        0.09      0.74 o 
  -2  -7   4       29.80       36.90      2.17 o 
  -1  -7   4      195.48      176.41      5.17 o 
   0  -7   4        1.34        2.31      0.83 o 
   1  -7   4       44.82       38.53      4.76 o 
   2  -7   4       50.75       50.88      2.88 o 
   3  -7   4       32.69       27.18      3.48 o 
   4  -7   4      120.58      120.36      5.27 o 
   5  -7   4       66.77       74.51      4.20 o 
  -7  -6   4       27.06       29.61      5.09 o 
  -6  -6   4       66.27       61.64      6.23 o 
  -5  -6   4       70.05       68.45      3.42 o 
  -4  -6   4       24.56       19.67      3.92 o 
  -3  -6   4        3.57        6.56      1.52 o 
  -2  -6   4      553.27      562.67     12.86 o 
  -1  -6   4       21.45       22.10      1.12 o 
   0  -6   4      266.58      252.96      5.25 o 
   1  -6   4      142.75      134.47      4.50 o 
   2  -6   4       31.60       22.57      1.93 o 
   3  -6   4      320.59      307.35      8.74 o 
   4  -6   4        5.28        4.81      1.35 o 
   5  -6   4        0.08       -0.14      0.96 o 
   6  -6   4        0.15        2.40      2.60 o 
  -7  -5   4       63.96       68.30      3.68 o 
  -6  -5   4        0.65       -0.65      1.38 o 
  -5  -5   4      361.15      356.02      9.39 o 
  -4  -5   4      398.65      387.66      9.77 o 
  -3  -5   4       13.05       10.89      1.31 o 
  -2  -5   4     1168.16     1122.36     23.50 o 
  -1  -5   4      121.88      135.24      3.17 o 
   0  -5   4      168.92      169.83      3.74 o 
   1  -5   4       93.00       79.29      3.07 o 
   2  -5   4      297.00      275.22      7.55 o 
   3  -5   4       35.50       31.41      2.29 o 
   4  -5   4       59.29       57.73      3.18 o 
   5  -5   4        0.19       -1.46      0.97 o 
   6  -5   4        0.00        0.29      1.36 o 
  -7  -4   4        0.34       -1.66      1.62 o 
  -6  -4   4       25.88       25.34      2.17 o 
  -5  -4   4      161.89      156.37      5.16 o 
  -4  -4   4      101.87      104.09      3.78 o 
  -3  -4   4       76.49       78.08      3.20 o 
  -2  -4   4      183.44      192.86      5.25 o 
  -1  -4   4       51.99       49.01      1.39 o 
   0  -4   4       34.37       38.45      1.32 o 
   1  -4   4       17.81       17.82      1.20 o 
   2  -4   4      539.56      489.28     11.72 o 
   3  -4   4      198.58      206.58      6.45 o 
   4  -4   4       78.66       80.55      3.67 o 
   5  -4   4       14.54       15.06      3.12 o 
   6  -4   4        5.76        1.80      1.23 o 
  -7  -3   4        0.09       -1.68      1.29 o 
  -6  -3   4      277.79      272.88      7.77 o 
  -5  -3   4        0.74        0.34      1.75 o 
  -4  -3   4       40.11       44.29      2.11 o 
  -3  -3   4      296.55      313.66      7.45 o 
  -2  -3   4       53.11       49.15      2.12 o 
  -1  -3   4       23.05       29.87      2.07 o 
   0  -3   4     1725.84     1781.69     29.49 o 
   1  -3   4      877.93      812.27     13.98 o 
   2  -3   4        0.01        0.63      0.60 o 
   3  -3   4        1.51        3.14      3.36 o 
   4  -3   4        0.94        1.37      1.36 o 
   5  -3   4        9.99        9.03      1.62 o 
   6  -3   4        4.92        2.31      1.26 o 
   7  -3   4        3.97        5.09      2.13 o 
  -7  -2   4      196.99      199.57      9.72 o 
  -6  -2   4       19.32       21.36      3.10 o 
  -5  -2   4      329.11      321.21      6.93 o 
  -4  -2   4      191.67      196.93      4.52 o 
  -3  -2   4       80.56       79.27      3.25 o 
  -2  -2   4     2173.41     2091.24     64.68 o 
  -1  -2   4      116.35      125.04      3.70 o 
   0  -2   4     1601.08     1675.04     33.35 o 
   1  -2   4       18.77       13.83      1.16 o 
   2  -2   4        0.90        1.30      0.60 o 
   3  -2   4      407.35      398.10      9.90 o 
   4  -2   4      163.71      162.40      5.42 o 
   5  -2   4       29.59       27.36      3.78 o 
   6  -2   4       14.82       15.69      2.08 o 
   7  -2   4        0.02        0.07      1.41 o 
  -6  -1   4      664.14      672.00     16.89 o 
  -5  -1   4        8.39       10.35      1.65 o 
  -4  -1   4      186.78      194.65      4.51 o 
  -3  -1   4       49.80       48.68      2.12 o 
  -2  -1   4      434.43      436.42     12.85 o 
  -1  -1   4     1532.33     1409.70     52.26 o 
   0  -1   4     1015.47      960.86     27.29 o 
   1  -1   4      660.58      620.62     13.47 o 
   2  -1   4       11.49       10.53      1.04 o 
   3  -1   4     1720.20     1733.86     29.26 o 
   4  -1   4       16.76       22.07      2.38 o 
   5  -1   4      186.31      176.09      5.94 o 
   6  -1   4       33.37       28.81      2.59 o 
   7  -1   4        4.43        1.53      1.35 o 
  -7   0   4        3.50        1.35      2.29 o 
  -6   0   4      119.67      132.70      5.26 o 
  -5   0   4       33.66       33.84      5.90 o 
  -4   0   4       61.65       61.35      2.15 o 
  -3   0   4      147.06      139.52      4.38 o 
  -2   0   4     1012.16      968.38     32.82 o 
  -1   0   4      145.52      154.17      3.75 o 
   0   0   4       75.78       68.05      2.74 o 
   1   0   4        0.49        2.11      0.67 o 
   2   0   4      332.24      343.27      6.58 o 
   3   0   4      145.57      155.07     11.05 o 
   4   0   4        8.37       10.27      1.57 o 
   5   0   4       95.38       93.28      3.98 o 
   6   0   4       46.02       41.58      2.91 o 
   7   0   4       56.28       58.35      3.68 o 
  -7   1   4        3.78        3.33      2.53 o 
  -6   1   4       32.35       27.86      3.85 o 
  -5   1   4       23.38       22.52      2.16 o 
  -4   1   4      182.81      190.34      4.45 o 
  -3   1   4     1490.55     1573.26     26.59 o 
  -2   1   4       38.71       39.68      2.08 o 
  -1   1   4     1027.18     1033.68     32.16 o 
   0   1   4      254.54      251.46      5.78 o 
   1   1   4     1041.89      969.99     27.48 o 
   2   1   4      235.10      230.67      7.91 o 
   3   1   4       18.93       18.64      1.96 o 
   4   1   4       44.08       45.87      4.79 o 
   5   1   4       64.78       66.12      6.29 o 
   6   1   4        1.24        0.43      1.03 o 
   7   1   4       37.97       45.09      3.36 o 
  -7   2   4       52.90       54.98      5.98 o 
  -6   2   4        5.03        2.70      2.28 o 
  -5   2   4       94.78       85.71      3.98 o 
  -4   2   4      417.78      428.61     18.94 o 
  -3   2   4       39.04       40.31      1.76 o 
  -2   2   4      945.25      948.31     31.04 o 
  -1   2   4      747.17      758.58     24.54 o 
   0   2   4      227.77      182.24      5.90 o 
   1   2   4      103.52      102.86      3.82 o 
   2   2   4      280.80      319.10     10.28 o 
   3   2   4     1044.39     1036.06     30.31 o 
   4   2   4       56.17       58.20      3.70 o 
   5   2   4       44.90       54.14      3.86 o 
   6   2   4       46.06       41.01      3.74 o 
   7   2   4       47.32       55.90      4.54 o 
   8   2   4        0.01        0.49      1.72 o 
  -7   3   4        1.62        0.80      2.48 o 
  -6   3   4       63.91       61.31      5.83 o 
  -5   3   4        0.12        1.67      1.86 o 
  -4   3   4      426.64      418.60     17.42 o 
  -3   3   4      175.86      183.90      8.52 o 
  -2   3   4       47.05       46.55      1.60 o 
  -1   3   4     2216.65     2201.96     44.96 o 
   0   3   4       71.71       76.93      2.29 o 
   1   3   4     1035.24      935.39     26.45 o 
   2   3   4      156.34      146.44      5.51 o 
   3   3   4        3.68        6.71      1.31 o 
   4   3   4       16.03       21.42      2.37 o 
   5   3   4        7.42        7.39      1.80 o 
   6   3   4      401.49      377.92     13.97 o 
   7   3   4        5.70        9.50      2.35 o 
   8   3   4      360.11      370.31     15.12 o 
  -6   4   4       42.55       53.43      5.90 o 
  -4   4   4       15.79       16.26      1.88 o 
  -3   4   4      379.67      295.56     12.34 o 
  -2   4   4      264.52      241.57      7.30 o 
  -1   4   4      168.79      167.86      4.39 o 
   0   4   4      465.24      533.12     11.82 o 
   1   4   4      111.94      109.62      7.20 o 
   2   4   4      346.86      378.25     11.99 o 
   3   4   4       66.23       82.62      4.14 o 
   4   4   4      129.05      132.60      6.08 o 
   5   4   4        6.66        7.40      1.79 o 
   6   4   4      112.73      108.82      6.19 o 
   7   4   4      285.30      303.99     12.66 o 
   8   4   4        0.29        0.89      1.57 o 
  -6   5   4       38.85       29.42      4.85 o 
  -5   5   4        2.65        3.52      2.11 o 
  -4   5   4      187.49      185.41      9.73 o 
  -3   5   4       24.15       25.74      3.40 o 
  -2   5   4       10.09        8.55      2.17 o 
  -1   5   4      352.27      371.52      8.88 o 
   0   5   4     1836.56     2052.07     59.01 o 
   1   5   4      793.18      828.63     17.98 o 
   2   5   4      947.50      973.45     28.31 o 
   3   5   4       24.98       22.36      2.12 o 
   4   5   4       99.90      106.18      5.32 o 
   5   5   4      107.35      100.49      5.53 o 
   6   5   4      452.85      464.64     16.67 o 
   7   5   4       23.48       28.07      3.63 o 
   8   5   4       45.02       34.85      4.27 o 
  -6   6   4        0.92        1.47      2.35 o 
  -5   6   4       11.08        6.76      2.65 o 
  -4   6   4        0.07       -2.06      1.38 o 
  -3   6   4        2.01        0.64      1.40 o 
  -2   6   4       93.23       92.75      6.04 o 
  -1   6   4      102.34      102.86      3.50 o 
   0   6   4      733.79      751.56     16.77 o 
   1   6   4      349.07      340.05      8.46 o 
   2   6   4      108.86       92.20      3.36 o 
   3   6   4       20.68       16.19      1.97 o 
   4   6   4      133.19      134.01      6.30 o 
   5   6   4        0.11       -0.23      1.16 o 
   6   6   4        0.49        0.60      1.30 o 
   7   6   4       58.01       72.53      5.55 o 
  -5   7   4        7.59        6.12      2.76 o 
  -4   7   4        8.97        8.16      2.85 o 
  -3   7   4       50.19       40.74      4.63 o 
  -2   7   4        8.08        7.05      2.20 o 
  -1   7   4      628.57      651.99     23.59 o 
   0   7   4        0.27        1.49      0.78 o 
   1   7   4      267.95      302.02      9.62 o 
   2   7   4        7.96       10.23      1.30 o 
   3   7   4        2.84        3.28      1.77 o 
   4   7   4        3.36        5.08      1.62 o 
   5   7   4      250.74      245.07     10.27 o 
   6   7   4        7.94        7.25      2.28 o 
   7   7   4        0.57        0.28      1.48 o 
  -5   8   4       72.07       51.07      6.13 o 
  -4   8   4        1.56        2.16      2.25 o 
  -3   8   4       90.12       96.27      7.04 o 
  -2   8   4       21.91       25.53      3.82 o 
  -1   8   4       15.40       17.50      3.18 o 
   0   8   4       15.69       14.86      1.60 o 
   1   8   4      244.25      237.78      6.97 o 
   2   8   4      252.91      245.05      9.20 o 
   3   8   4      282.49      263.84      7.62 o 
   4   8   4       62.78       56.94      3.08 o 
   5   8   4        9.22        8.65      2.10 o 
   6   8   4      109.36      121.90      7.02 o 
   7   8   4        0.21        1.99      1.81 o 
  -4   9   4       12.13       10.77      3.48 o 
  -3   9   4       24.06       33.74      4.80 o 
  -2   9   4       25.70       28.24      4.08 o 
  -1   9   4      244.47      246.93     12.06 o 
   0   9   4        0.00        1.02      1.49 o 
   1   9   4      231.07      223.83      6.87 o 
   2   9   4       73.38       70.48      3.40 o 
   3   9   4      488.67      466.34     12.00 o 
   4   9   4       91.58       98.29      5.29 o 
   5   9   4       45.57       43.27      4.09 o 
   6   9   4       11.95       12.77      2.84 o 
   7   9   4       32.83       41.80      4.71 o 
  -3  10   4        8.38        9.83      3.15 o 
  -2  10   4       39.16       34.18      4.70 o 
  -1  10   4        0.00        1.09      1.90 o 
   0  10   4      117.83      108.34      7.23 o 
   1  10   4       66.22       72.73      3.58 o 
   2  10   4      169.40      163.14      5.85 o 
   3  10   4      691.90      729.58     17.69 o 
   4  10   4       99.53       93.45      4.28 o 
   5  10   4        9.92       14.99      2.76 o 
   6  10   4       40.70       40.02      4.41 o 
  -2  11   4       16.00       14.13      3.61 o 
  -1  11   4        0.79        3.48      2.20 o 
   0  11   4        4.49        2.17      2.17 o 
   1  11   4        1.20        1.35      1.95 o 
   2  11   4      497.20      520.41     13.61 o 
   3  11   4       16.47       11.63      1.90 o 
   4  11   4       85.43       78.17      5.49 o 
   5  11   4        0.61        1.76      1.52 o 
   6  11   4        5.31        4.00      2.02 o 
  -1  12   4        4.59        5.63      2.66 o 
   0  12   4        7.04       11.13      3.37 o 
   1  12   4       24.54       28.64      4.41 o 
   2  12   4       13.46       14.19      3.91 o 
   3  12   4       41.45       40.44      4.25 o 
   4  12   4        6.31        9.53      2.47 o 
   5  12   4        7.13        5.87      2.21 o 
   0  13   4        2.61        0.84      2.44 o 
   1  13   4       21.49       17.87      3.88 o 
   3  13   4       38.89       36.26      4.12 o 
   4  13   4        9.42       14.96      3.24 o 
  -3 -13   5       50.28       58.15      5.73 o 
  -2 -13   5        8.05        7.93      2.58 o 
  -1 -13   5        0.24       -0.59      1.59 o 
  -4 -12   5       32.84       32.10      4.37 o 
  -3 -12   5        2.04        3.52      1.88 o 
  -2 -12   5       12.31       16.51      3.33 o 
  -1 -12   5       20.46       21.32      3.75 o 
   0 -12   5        0.46       -0.69      1.81 o 
   1 -12   5        7.63        3.11      2.38 o 
  -5 -11   5        5.93        4.91      2.26 o 
  -4 -11   5        6.74        8.68      2.60 o 
  -3 -11   5       34.93       29.21      3.94 o 
  -2 -11   5       29.31       30.88      3.94 o 
  -1 -11   5       27.90       25.63      3.79 o 
   0 -11   5       39.51       42.16      4.75 o 
   1 -11   5        0.13       -0.54      1.67 o 
   2 -11   5        7.47        7.31      2.67 o 
  -6 -10   5       48.30       48.80      8.68 o 
  -5 -10   5        0.00       -0.47      1.01 o 
  -4 -10   5      113.65      105.51      4.67 o 
  -3 -10   5        5.81        9.41      2.48 o 
  -2 -10   5      118.84      105.41      6.61 o 
  -1 -10   5      200.73      194.49      9.62 o 
   0 -10   5        5.59        5.96      2.15 o 
   1 -10   5       63.14       70.89      5.56 o 
   2 -10   5        1.53        1.14      1.74 o 
   3 -10   5        1.48        2.36      1.51 o 
  -6  -9   5        0.61        1.25      1.28 o 
  -5  -9   5        7.24        8.38      1.74 o 
  -4  -9   5       58.96       59.90      3.32 o 
  -3  -9   5      454.18      484.41     14.72 o 
  -2  -9   5      393.83      388.85     10.17 o 
  -1  -9   5      135.07      143.58      7.65 o 
   0  -9   5      422.20      435.36     16.50 o 
   1  -9   5       17.36       18.34      3.14 o 
   2  -9   5       35.46       36.85      2.81 o 
   3  -9   5        0.42        1.88      1.28 o 
   4  -9   5        9.06        8.44      1.96 o 
  -7  -8   5       46.54       46.87      3.56 o 
  -6  -8   5       19.59       17.66      3.11 o 
  -5  -8   5      199.97      214.35      7.08 o 
  -4  -8   5      675.00      687.00     16.32 o 
  -3  -8   5      166.12      165.76      5.58 o 
  -2  -8   5      226.50      218.71      6.51 o 
  -1  -8   5       61.26       67.91      3.10 o 
   0  -8   5        0.23        0.15      1.08 o 
   1  -8   5        0.13       -0.24      0.76 o 
   2  -8   5       54.69       51.40      3.01 o 
   3  -8   5       15.05       16.71      3.93 o 
   4  -8   5       34.09       30.62      2.88 o 
   5  -8   5        2.31        1.65      1.53 o 
  -7  -7   5        0.27        1.74      1.28 o 
  -6  -7   5       12.04       12.77      1.93 o 
  -5  -7   5      156.84      154.51      5.61 o 
  -4  -7   5        0.64        1.51      1.02 o 
  -3  -7   5      458.19      439.77     10.97 o 
  -2  -7   5      389.83      393.36      9.84 o 
  -1  -7   5      351.92      321.48      8.19 o 
   0  -7   5      123.16      119.16      4.10 o 
   1  -7   5        7.72        5.38      1.15 o 
   2  -7   5      122.51      110.59      4.43 o 
   3  -7   5      301.22      295.55      9.16 o 
   4  -7   5       89.35       94.92      4.60 o 
   5  -7   5       15.04       17.28      2.40 o 
  -7  -6   5      146.21      140.66      7.51 o 
  -6  -6   5       25.74       28.20      2.54 o 
  -5  -6   5      202.42      211.94      6.67 o 
  -4  -6   5        7.95        8.95      1.95 o 
  -3  -6   5      132.82      133.86      4.57 o 
  -2  -6   5        5.76        4.10      0.93 o 
  -1  -6   5        2.99        6.22      1.34 o 
   0  -6   5       83.50       76.27      2.25 o 
   1  -6   5      245.42      267.01      7.37 o 
   2  -6   5       22.80       20.31      1.86 o 
   3  -6   5      595.11      550.71     13.86 o 
   4  -6   5        0.64        0.20      1.14 o 
   5  -6   5       24.29       20.62      2.79 o 
   6  -6   5        5.90        8.15      1.99 o 
  -7  -5   5        6.49        4.56      2.37 o 
  -6  -5   5        0.07        0.50      0.94 o 
  -5  -5   5      306.69      323.54     14.39 o 
  -4  -5   5       36.01       31.24      3.93 o 
  -3  -5   5       56.08       51.73      2.57 o 
  -2  -5   5       51.42       63.00      2.69 o 
  -1  -5   5       17.71       19.11      0.93 o 
   0  -5   5      116.43      119.56      3.42 o 
   1  -5   5        0.02        0.46      0.42 o 
   2  -5   5     1863.68     1843.11     39.05 o 
   3  -5   5        1.97        2.13      0.94 o 
   4  -5   5       39.98       38.85      2.79 o 
   5  -5   5        0.02        0.73      1.13 o 
   6  -5   5        0.14       -0.32      1.21 o 
  -7  -4   5       26.18       18.75      3.38 o 
  -6  -4   5      176.33      180.76      6.89 o 
  -5  -4   5      180.10      175.23      5.62 o 
  -4  -4   5       13.34        8.90      1.32 o 
  -3  -4   5      214.24      214.91      6.02 o 
  -2  -4   5      332.86      356.25      8.63 o 
  -1  -4   5     1039.90     1074.51     22.36 o 
   0  -4   5      699.63      738.23     12.97 o 
   1  -4   5     3789.93     3988.03     65.26 o 
   2  -4   5       15.86       17.76      1.65 o 
   3  -4   5       26.63       24.35      4.14 o 
   4  -4   5        0.39        1.06      1.03 o 
   5  -4   5       12.05       13.10      2.57 o 
   6  -4   5        0.40       -0.67      1.08 o 
  -7  -3   5      110.82      123.80      7.55 o 
  -6  -3   5       19.74       25.78      3.47 o 
  -5  -3   5     1077.71     1077.49     23.35 o 
  -4  -3   5      111.07      102.40      4.75 o 
  -3  -3   5      120.59      117.81      3.18 o 
  -2  -3   5      383.21      389.53      9.14 o 
  -1  -3   5     1306.62     1273.46     26.06 o 
   0  -3   5     1296.88     1419.65     23.83 o 
   1  -3   5       41.44       42.75      1.65 o 
   2  -3   5       16.38       15.66      1.44 o 
   3  -3   5      126.06      127.91      4.51 o 
   4  -3   5       15.01       11.05      2.20 o 
   5  -3   5       31.99       31.82      2.61 o 
   6  -3   5       31.53       34.70      3.70 o 
   7  -3   5        1.49        0.85      1.43 o 
  -7  -2   5        1.49        2.15      1.86 o 
  -6  -2   5      179.80      201.87      9.61 o 
  -5  -2   5      192.68      182.28      7.33 o 
  -4  -2   5        0.54        1.00      0.55 o 
  -3  -2   5       87.58       81.42      2.34 o 
  -2  -2   5     1918.35     1882.09     57.90 o 
  -1  -2   5     2626.64     2401.56     39.64 o 
   0  -2   5      143.77      146.41      3.99 o 
   1  -2   5     2351.99     2281.01     37.66 o 
   2  -2   5       13.21        9.46      1.16 o 
   3  -2   5      863.82      841.33     23.53 o 
   4  -2   5      230.77      224.22      6.17 o 
   5  -2   5       41.45       35.74      2.66 o 
   6  -2   5      112.84      103.29      4.74 o 
   7  -2   5        7.69        8.95      1.89 o 
  -6  -1   5        7.36        7.03      3.18 o 
  -5  -1   5        8.37        8.45      3.12 o 
  -4  -1   5       25.38       28.85      1.49 o 
  -3  -1   5       53.80       47.85      1.67 o 
  -2  -1   5      403.03      416.67      7.76 o 
  -1  -1   5      418.26      395.51     15.23 o 
   0  -1   5       13.20       13.85      1.36 o 
   1  -1   5      975.93     1008.61     29.12 o 
   2  -1   5      448.92      475.32     11.07 o 
   3  -1   5        0.35        1.73      1.56 o 
   4  -1   5      646.82      646.54     15.40 o 
   5  -1   5      492.07      509.53     13.09 o 
   6  -1   5       62.17       65.27      3.66 o 
   7  -1   5       34.57       27.74      2.85 o 
  -6   0   5       29.86       31.17      2.66 o 
  -5   0   5        8.48        6.74      1.47 o 
  -4   0   5       21.60       22.06      1.31 o 
  -3   0   5      284.73      317.85      6.36 o 
  -2   0   5     1040.88     1092.72     18.63 o 
  -1   0   5     2028.04     2133.96     43.29 o 
   0   0   5       13.49       12.72      1.17 o 
   1   0   5      188.68      193.39      6.73 o 
   2   0   5      272.02      273.15      9.30 o 
   3   0   5     1447.78     1490.58     31.68 o 
   4   0   5       20.89       29.14      2.15 o 
   5   0   5        4.05        5.09      1.32 o 
   6   0   5        6.02        6.16      1.51 o 
   7   0   5       61.02       59.62      3.86 o 
  -7   1   5       51.68       57.67      5.92 o 
  -6   1   5       14.23       19.79      3.46 o 
  -5   1   5      157.59      159.10      5.81 o 
  -4   1   5      150.88      153.60      5.29 o 
  -3   1   5       37.19       42.57      1.54 o 
  -2   1   5      770.58      836.01     17.53 o 
  -1   1   5        1.38        4.22      0.46 o 
   0   1   5     1374.83     1322.42     27.17 o 
   1   1   5      531.74      499.07     14.93 o 
   2   1   5     2338.20     2402.42     66.84 o 
   3   1   5       23.68       21.30      2.19 o 
   4   1   5       29.15       22.18      2.51 o 
   5   1   5       48.94       48.83      2.87 o 
   6   1   5        0.06        0.81      1.36 o 
   7   1   5       67.52       68.19      4.10 o 
  -7   2   5       11.09       10.56      3.39 o 
  -6   2   5       30.72       21.67      3.76 o 
  -5   2   5        2.92        1.98      1.92 o 
  -4   2   5       50.53       48.64      4.23 o 
  -3   2   5        9.45        6.68      1.20 o 
  -2   2   5       52.16       44.86      3.35 o 
  -1   2   5     3408.69     3399.73    102.18 o 
   0   2   5       18.10       24.10      1.10 o 
   1   2   5     3447.28     3338.51     91.41 o 
   2   2   5      576.87      589.24     17.80 o 
   3   2   5       54.11       56.33      3.35 o 
   4   2   5       37.21       42.43      3.22 o 
   5   2   5      165.47      175.95      7.90 o 
   6   2   5        2.76        2.96      1.57 o 
   7   2   5       53.02       52.41      4.41 o 
  -6   3   5        0.35        1.36      2.12 o 
  -5   3   5        2.26        0.68      1.59 o 
  -4   3   5       13.31       11.57      2.15 o 
  -3   3   5      289.50      300.52     12.29 o 
  -2   3   5       59.82       73.77      4.70 o 
  -1   3   5       74.01       72.53      4.44 o 
   0   3   5      972.52     1035.99     21.67 o 
   1   3   5     4219.12     4247.13    115.82 o 
   2   3   5     2029.37     2024.02     56.48 o 
   3   3   5       45.42       52.40      3.17 o 
   4   3   5      133.91      138.34      6.23 o 
   5   3   5       95.93       85.47      4.99 o 
   6   3   5       23.19       19.83      2.82 o 
   7   3   5       26.89       32.36      3.73 o 
   8   3   5       27.35       23.52      3.73 o 
  -6   4   5       39.63       34.67      5.04 o 
  -5   4   5       12.39       10.40      2.76 o 
  -4   4   5        3.09        5.34      1.49 o 
  -3   4   5        0.34        2.02      1.49 o 
  -2   4   5       83.41       81.65      5.27 o 
  -1   4   5       11.58       12.54      0.87 o 
   0   4   5      449.15      465.30     12.18 o 
   1   4   5      168.10      173.34      5.97 o 
   2   4   5        2.76        2.07      0.80 o 
   3   4   5       55.53       64.20      3.57 o 
   4   4   5       21.04       16.82      2.14 o 
   5   4   5        5.51        3.99      1.47 o 
   6   4   5      219.16      215.64      9.54 o 
   7   4   5       49.73       50.46      4.71 o 
  -6   5   5        0.11       -1.38      2.06 o 
  -5   5   5      116.69      110.62      7.59 o 
  -4   5   5       16.94       12.42      2.98 o 
  -3   5   5      132.36      133.66      7.62 o 
  -2   5   5       31.52       41.43      4.09 o 
  -1   5   5        2.46        4.35      0.93 o 
   0   5   5     1011.47     1112.47     23.70 o 
   1   5   5        0.04        1.51      0.61 o 
   2   5   5        4.53        7.26      1.23 o 
   3   5   5       78.29       78.45      4.11 o 
   4   5   5       25.85       23.02      2.50 o 
   5   5   5      273.17      278.82     11.02 o 
   6   5   5       19.54       21.72      3.09 o 
   7   5   5      235.37      264.30     11.65 o 
  -5   6   5        0.39        1.21      1.97 o 
  -4   6   5      117.05      134.69      8.39 o 
  -3   6   5        6.14        1.92      1.75 o 
  -2   6   5        0.87        1.25      1.54 o 
  -1   6   5      369.61      340.69     14.10 o 
   0   6   5       91.61       85.20      3.12 o 
   1   6   5        7.95       10.29      1.15 o 
   2   6   5        0.07       -0.07      0.58 o 
   3   6   5      128.91      116.42      5.41 o 
   4   6   5      203.03      190.40      8.04 o 
   5   6   5      541.89      520.44     17.89 o 
   6   6   5       34.06       30.58      3.55 o 
   7   6   5        0.84       -0.87      1.23 o 
  -5   7   5        0.14        1.21      2.08 o 
  -4   7   5       16.66       22.37      3.97 o 
  -3   7   5        5.63        4.38      2.24 o 
  -2   7   5       34.44       36.86      4.26 o 
  -1   7   5       29.51       33.41      3.92 o 
   0   7   5        1.27        1.16      0.75 o 
   1   7   5        1.37        2.40      0.82 o 
   2   7   5      192.27      172.50      5.36 o 
   3   7   5      161.41      161.16      5.32 o 
   4   7   5      289.23      290.91     11.11 o 
   5   7   5       12.34       14.46      2.55 o 
   6   7   5       44.00       55.68      4.64 o 
   7   7   5        1.68        2.56      1.90 o 
  -4   8   5       35.23       36.57      5.05 o 
  -3   8   5      369.61      401.81     17.44 o 
  -2   8   5      102.37      102.85      7.23 o 
  -1   8   5      675.67      675.07     24.99 o 
   0   8   5       11.16       11.78      2.69 o 
   1   8   5      186.93      194.11      6.08 o 
   2   8   5      343.62      323.56      8.77 o 
   3   8   5       26.99       31.29      2.28 o 
   4   8   5      905.73      919.25     28.59 o 
   5   8   5        6.63        6.81      2.13 o 
   6   8   5        1.64        1.61      1.41 o 
   7   8   5       10.21       10.43      2.71 o 
  -4   9   5       14.92       13.33      3.75 o 
  -3   9   5       33.37       32.26      4.75 o 
  -2   9   5       12.52        7.21      2.67 o 
  -1   9   5      135.91      135.80      8.43 o 
   0   9   5       64.63       62.33      5.32 o 
   1   9   5        3.04        5.10      1.75 o 
   2   9   5       24.34       26.33      2.78 o 
   3   9   5     1300.06     1301.61     28.91 o 
   4   9   5       43.47       49.18      4.41 o 
   5   9   5       17.51       17.65      3.02 o 
   6   9   5        0.26        0.96      1.57 o 
   7   9   5       40.02       47.99      5.03 o 
  -3  10   5      200.00      205.32     11.88 o 
  -2  10   5        1.27        2.42      2.11 o 
  -1  10   5      108.47      108.33      7.70 o 
   0  10   5       14.63       17.53      3.59 o 
   1  10   5       30.89       32.76      4.27 o 
   2  10   5      169.28      167.24      5.98 o 
   3  10   5        1.54        2.30      1.14 o 
   4  10   5        3.51        3.27      1.30 o 
   5  10   5        0.92       -0.53      1.40 o 
   6  10   5        6.46        6.11      2.04 o 
  -2  11   5        1.02        0.19      2.25 o 
  -1  11   5       39.34       46.95      5.47 o 
   0  11   5        8.44        7.57      2.75 o 
   1  11   5       38.02       27.17      4.16 o 
   2  11   5        1.55        0.71      1.10 o 
   3  11   5        5.53        4.71      1.45 o 
   4  11   5       30.82       30.37      3.55 o 
   5  11   5        2.36        1.98      1.57 o 
   6  11   5       12.99       16.60      3.39 o 
  -1  12   5        5.74        1.76      2.49 o 
   0  12   5        0.19        0.27      2.20 o 
   1  12   5       10.67        9.01      2.94 o 
   2  12   5       18.90       17.00      3.68 o 
   3  12   5       10.79       14.12      2.87 o 
   4  12   5        9.55        6.12      2.21 o 
   5  12   5       58.65       62.51      5.20 o 
   1  13   5       75.85       89.70      7.50 o 
   3  13   5       63.58       66.56      5.35 o 
  -2 -13   6        1.62        2.52      2.02 o 
  -4 -12   6       20.29       35.17      4.69 o 
  -3 -12   6       27.76       25.71      3.97 o 
  -2 -12   6        3.27        6.17      2.35 o 
  -1 -12   6        0.18        0.51      1.68 o 
   0 -12   6       44.87       52.98      5.61 o 
   1 -12   6        0.01        4.16      2.29 o 
  -5 -11   6       47.69       57.04      4.23 o 
  -4 -11   6       27.97       21.19      3.64 o 
  -3 -11   6        8.15        9.28      2.64 o 
  -2 -11   6       12.69       15.44      3.16 o 
  -1 -11   6       53.97       50.11      5.11 o 
   0 -11   6       25.19       28.85      4.17 o 
   1 -11   6        2.14        1.99      1.94 o 
   2 -11   6        1.49        0.42      1.89 o 
  -6 -10   6        1.01        0.82      1.24 o 
  -5 -10   6        0.26        0.09      1.21 o 
  -4 -10   6       18.65       14.50      2.11 o 
  -3 -10   6        0.59       -0.04      0.95 o 
  -2 -10   6        6.00        3.47      1.75 o 
  -1 -10   6      263.23      262.92     11.98 o 
   0 -10   6        0.00        0.87      1.50 o 
   1 -10   6       62.73       59.55      5.19 o 
   2 -10   6        6.88       12.74      3.03 o 
   3 -10   6       36.76       35.35      4.57 o 
  -6  -9   6       13.79       14.64      2.29 o 
  -5  -9   6       25.45       30.34      2.78 o 
  -4  -9   6       10.93        7.85      2.25 o 
  -3  -9   6        1.06        2.93      1.19 o 
  -2  -9   6       34.99       31.55      2.37 o 
  -1  -9   6       43.71       35.23      3.92 o 
   0  -9   6       93.71       99.39      6.43 o 
   1  -9   6       21.96       20.97      3.33 o 
   2  -9   6        1.73       -0.90      1.34 o 
   3  -9   6       78.06       73.86      4.12 o 
   4  -9   6       22.69       23.56      2.86 o 
  -6  -8   6        2.67        3.88      1.45 o 
  -5  -8   6      730.74      752.58     18.07 o 
  -4  -8   6       53.93       59.00      5.95 o 
  -3  -8   6     1749.20     1769.89     53.50 o 
  -2  -8   6        0.20        1.26      0.93 o 
  -1  -8   6      195.58      199.39      7.74 o 
   0  -8   6      225.86      227.26     10.22 o 
   1  -8   6       12.47       16.37      2.88 o 
   2  -8   6       57.80       63.60      3.43 o 
   3  -8   6       56.18       58.93      5.11 o 
   4  -8   6       19.73       30.98      6.51 o 
  -7  -7   6       50.55       48.26      3.49 o 
  -6  -7   6       90.86       95.21      9.98 o 
  -5  -7   6       97.17      104.97      4.53 o 
  -4  -7   6      300.77      309.90      8.72 o 
  -3  -7   6      427.88      438.25     11.07 o 
  -2  -7   6       79.80       84.33      3.51 o 
  -1  -7   6      232.88      210.75      6.10 o 
   0  -7   6       20.85       21.58      2.31 o 
   1  -7   6      713.07      726.23     17.05 o 
   2  -7   6        0.00        0.44      0.93 o 
   3  -7   6      686.47      680.84     16.88 o 
   4  -7   6       41.10       42.89      3.23 o 
   5  -7   6      122.13      124.04      5.68 o 
  -7  -6   6       19.35       20.96      3.86 o 
  -6  -6   6       22.48       27.37      4.67 o 
  -5  -6   6        0.69        1.65      1.09 o 
  -4  -6   6      158.38      151.04      5.27 o 
  -3  -6   6        0.91        1.34      0.80 o 
  -2  -6   6       52.76       50.13      2.55 o 
  -1  -6   6        0.44        1.33      0.73 o 
   0  -6   6        3.97        7.26      1.07 o 
   1  -6   6       59.62       60.95      3.90 o 
   2  -6   6      131.80      120.48      5.48 o 
   3  -6   6       31.34       28.49      2.98 o 
   4  -6   6       20.81       24.51      7.40 o 
   5  -6   6       17.82       20.48      3.39 o 
  -7  -5   6      107.43      101.48      6.96 o 
  -6  -5   6       26.22       31.14      2.60 o 
  -5  -5   6        0.26        0.98      0.94 o 
  -4  -5   6      498.70      493.67     12.12 o 
  -3  -5   6       12.08       12.92      1.72 o 
  -2  -5   6        6.23        3.80      1.09 o 
  -1  -5   6        0.27        0.22      0.57 o 
   0  -5   6       77.55       68.70      2.10 o 
   1  -5   6        1.29        0.94      0.46 o 
   2  -5   6        0.74        0.70      0.82 o 
   3  -5   6      103.62      110.71     11.03 o 
   4  -5   6       12.31        9.61      1.71 o 
   5  -5   6       12.08       10.96      1.97 o 
   6  -5   6       12.30        9.02      3.16 o 
  -7  -4   6       29.51       23.16      3.85 o 
  -6  -4   6       15.37       15.22      3.06 o 
  -5  -4   6     1269.56     1209.51     26.19 o 
  -4  -4   6      359.59      317.32     24.52 o 
  -3  -4   6      152.41      138.35      9.29 o 
  -2  -4   6       11.45        9.30      3.99 o 
  -1  -4   6       76.89       61.80      2.57 o 
   0  -4   6      978.75     1007.09     17.43 o 
   1  -4   6       42.93       49.56      1.70 o 
   2  -4   6      468.27      502.96     25.11 o 
   3  -4   6       13.44       16.01      4.62 o 
   4  -4   6       58.17       64.43      8.94 o 
   5  -4   6       99.46       99.22      3.70 o 
   6  -4   6        0.14       -0.55      1.40 o 
  -7  -3   6        2.47        2.42      2.04 o 
  -6  -3   6      265.39      252.66     11.44 o 
  -5  -3   6      300.60      303.26      8.28 o 
  -4  -3   6       86.84       89.37      3.50 o 
  -3  -3   6       73.69       78.88      3.08 o 
  -2  -3   6      235.07      261.37      5.23 o 
  -1  -3   6      840.93      773.05     16.76 o 
   0  -3   6      237.33      233.22      5.99 o 
   1  -3   6      325.96      289.44      5.79 o 
   2  -3   6      486.67      495.27      9.14 o 
   3  -3   6       15.30       18.28      5.06 o 
   4  -3   6        5.90        6.98      2.83 o 
   5  -3   6       17.20       21.45      2.34 o 
   6  -3   6       16.10       13.91      4.00 o 
   7  -3   6        2.71        2.87      1.70 o 
  -7  -2   6       15.62       16.64      3.28 o 
  -6  -2   6       21.14       23.93      3.56 o 
  -5  -2   6       42.75       37.34      3.92 o 
  -4  -2   6      213.46      221.39      5.11 o 
  -3  -2   6      373.60      387.57      8.99 o 
  -2  -2   6     2239.15     2431.58     40.38 o 
  -1  -2   6     1873.15     1932.17     32.24 o 
   0  -2   6     4259.42     4357.19     85.32 o 
   1  -2   6      161.16      171.97      4.54 o 
   2  -2   6      132.44      149.64      4.67 o 
   3  -2   6        2.47        1.83      1.04 o 
   4  -2   6        0.19        1.00      0.68 o 
   5  -2   6       31.10       30.39      2.55 o 
   6  -2   6        1.45       -0.68      1.10 o 
   7  -2   6        2.93        3.77      1.65 o 
  -7  -1   6        0.24        1.41      2.06 o 
  -6  -1   6       17.27       15.24      2.98 o 
  -5  -1   6       97.60      103.12      4.34 o 
  -4  -1   6        2.63        3.22      0.72 o 
  -3  -1   6       82.64       76.62      2.31 o 
  -2  -1   6      860.02      899.01     17.47 o 
  -1  -1   6       46.72       56.71      1.79 o 
   0  -1   6      438.84      439.29     13.60 o 
   1  -1   6     1850.82     1805.55     50.92 o 
   2  -1   6        8.07        9.12      1.57 o 
   3  -1   6      245.27      246.72      6.94 o 
   4  -1   6       23.28       18.92      1.92 o 
   5  -1   6        1.77        1.30      2.20 o 
   6  -1   6       21.98       20.30      2.43 o 
   7  -1   6        0.12        0.66      1.24 o 
  -6   0   6        3.85        3.61      1.43 o 
  -5   0   6       11.80       12.52      1.81 o 
  -4   0   6      109.88      115.30      4.41 o 
  -3   0   6        7.62        8.59      0.79 o 
  -2   0   6      764.92      884.41     15.37 o 
  -1   0   6        6.94        4.21      0.65 o 
   0   0   6     1004.92      948.16     27.03 o 
   1   0   6       10.06        6.08      1.16 o 
   2   0   6      100.11      136.64      5.67 o 
   3   0   6      447.72      464.54     15.32 o 
   4   0   6      433.92      448.78     11.48 o 
   5   0   6      153.39      160.74      5.81 o 
   6   0   6       42.52       35.01      2.90 o 
   7   0   6       12.01       12.74      3.65 o 
  -7   1   6        2.20        1.38      2.11 o 
  -6   1   6        0.56        0.20      1.67 o 
  -5   1   6        6.19        5.79      1.46 o 
  -4   1   6       17.51       19.17      1.95 o 
  -3   1   6      149.31      173.05      5.51 o 
  -2   1   6      290.54      278.55      6.46 o 
  -1   1   6       30.96       25.51      1.27 o 
   0   1   6      805.03      855.67     18.10 o 
   1   1   6     2133.61     2310.24     45.21 o 
   2   1   6     1543.43     1681.26     47.58 o 
   3   1   6      785.35      823.24     24.97 o 
   4   1   6        0.24       -0.22      0.81 o 
   5   1   6        0.71       -0.10      1.05 o 
   6   1   6       42.28       48.03      4.04 o 
   7   1   6       57.85       63.83      5.06 o 
  -7   2   6       46.90       48.06      5.66 o 
  -6   2   6       24.31       35.60      4.71 o 
  -5   2   6       28.70       23.26      2.46 o 
  -4   2   6       53.15       56.12      3.48 o 
  -3   2   6      324.36      330.69      8.95 o 
  -2   2   6      125.67      129.73      6.44 o 
  -1   2   6       65.19       62.43      4.05 o 
   0   2   6      339.22      352.74      8.09 o 
   1   2   6     1320.97     1421.65     39.84 o 
   2   2   6      155.61      175.39      6.60 o 
   3   2   6        7.79        6.72      1.44 o 
   4   2   6       17.05       14.36      2.10 o 
   5   2   6      167.29      177.42      8.03 o 
   6   2   6        0.27        1.57      1.34 o 
   7   2   6        0.24        0.49      1.56 o 
  -6   3   6        0.00        0.37      1.89 o 
  -5   3   6      118.97      115.77      5.13 o 
  -4   3   6        0.02        0.69      1.10 o 
  -3   3   6      373.46      388.31     15.11 o 
  -2   3   6      312.59      323.96     12.90 o 
  -1   3   6     2135.90     2180.71     67.29 o 
   0   3   6      101.23      105.10      3.04 o 
   1   3   6     3078.87     3139.66     86.07 o 
   2   3   6       82.14       96.80      4.36 o 
   3   3   6      179.00      185.37      7.37 o 
   4   3   6       70.58       72.81      4.33 o 
   5   3   6       19.42       19.30      2.56 o 
   6   3   6       27.19       31.41      3.45 o 
   7   3   6        6.56        9.72      2.53 o 
  -6   4   6        0.80        2.61      2.51 o 
  -5   4   6        5.23        5.81      2.49 o 
  -4   4   6      114.14      114.55      4.79 o 
  -3   4   6      276.46      275.08     12.02 o 
  -2   4   6       24.82       30.63      3.47 o 
  -1   4   6        1.79        1.39      1.25 o 
   0   4   6      790.06      817.14     17.61 o 
   1   4   6      154.84      172.76      9.43 o 
   2   4   6        1.79        0.73      0.69 o 
   3   4   6      414.68      401.41     13.31 o 
   4   4   6      144.35      128.53      6.08 o 
   5   4   6      295.05      270.73     10.72 o 
   6   4   6        4.01        3.18      1.63 o 
   7   4   6      305.60      294.09     12.52 o 
  -6   5   6       29.57       26.06      4.75 o 
  -5   5   6        0.02        0.75      2.02 o 
  -4   5   6        0.02       -1.21      1.34 o 
  -3   5   6        0.02       -0.37      1.36 o 
  -2   5   6       26.74       28.56      3.56 o 
  -1   5   6      180.60      196.05      9.40 o 
   0   5   6       94.35       86.84      2.93 o 
   1   5   6        6.57        7.84      1.40 o 
   2   5   6       88.97       86.68      4.05 o 
   3   5   6      113.34      109.53      5.16 o 
   4   5   6        2.86        2.85      1.31 o 
   5   5   6        5.92        9.56      2.07 o 
   6   5   6      419.91      433.35     16.09 o 
   7   5   6        1.06        1.41      1.67 o 
  -5   6   6       33.17       35.05      4.93 o 
  -4   6   6        0.02       -1.02      1.59 o 
  -3   6   6        2.41        1.71      1.63 o 
  -2   6   6       32.58       33.80      4.05 o 
  -1   6   6        0.28        1.31      1.47 o 
   0   6   6       35.50       30.02      1.81 o 
   1   6   6        9.97       13.37      1.28 o 
   2   6   6       15.94       12.74      1.37 o 
   3   6   6       76.54       77.53      4.25 o 
   4   6   6       62.50       66.08      4.20 o 
   5   6   6       50.40       45.93      3.83 o 
   6   6   6        0.00        0.75      1.39 o 
   7   6   6       46.24       43.77      4.55 o 
  -5   7   6       14.10       14.31      3.78 o 
  -4   7   6        0.04       -0.41      1.83 o 
  -3   7   6       16.29       16.34      3.37 o 
  -2   7   6       41.55       40.12      4.62 o 
  -1   7   6       49.36       48.85      4.66 o 
   0   7   6      844.61      865.18     30.23 o 
   1   7   6      217.93      220.11      6.30 o 
   2   7   6        3.24        0.52      0.75 o 
   3   7   6      594.09      602.32     14.55 o 
   4   7   6      315.29      294.94     11.29 o 
   5   7   6        2.97        2.33      1.48 o 
   6   7   6        2.77        2.52      1.71 o 
   7   7   6       46.31       51.99      5.04 o 
  -4   8   6       13.18       14.67      3.68 o 
  -3   8   6       50.12       51.85      5.61 o 
  -2   8   6        5.06        8.91      2.78 o 
  -1   8   6        3.96        0.80      1.93 o 
   0   8   6        7.11        5.58      2.38 o 
   1   8   6      151.37      161.58      5.36 o 
   2   8   6       17.81       13.94      3.16 o 
   3   8   6     1047.56     1007.98     22.85 o 
   4   8   6      714.62      725.87     17.51 o 
   5   8   6      185.97      204.40      9.27 o 
   6   8   6       46.05       41.89      4.22 o 
   7   8   6        1.56        2.52      1.81 o 
  -4   9   6        2.85        2.67      2.73 o 
  -3   9   6      103.02      117.67      8.41 o 
  -2   9   6        2.59        0.19      2.02 o 
  -1   9   6       91.36      101.81      7.30 o 
   0   9   6       38.24       34.21      4.30 o 
   1   9   6      272.09      276.44     12.95 o 
   2   9   6       82.89       79.43      6.60 o 
   3   9   6       66.92       63.65      4.58 o 
   4   9   6      151.86      167.27      6.02 o 
   5   9   6      102.85       98.92      6.07 o 
   6   9   6        7.11        7.10      2.43 o 
  -3  10   6        2.87        4.15      2.82 o 
  -2  10   6       67.56       70.63      6.42 o 
  -1  10   6        0.21        0.03      1.85 o 
   0  10   6      159.08      153.92      9.34 o 
   1  10   6       64.93       75.21      6.11 o 
   2  10   6       51.95       46.74      2.99 o 
   3  10   6        1.96        0.79      1.20 o 
   4  10   6       35.67       35.94      2.86 o 
   5  10   6       21.25       17.33      3.21 o 
   6  10   6        0.95       -0.26      1.54 o 
  -2  11   6       18.33       18.40      4.11 o 
  -1  11   6        4.93        4.24      2.76 o 
   0  11   6        1.79        0.91      1.99 o 
   1  11   6        1.15       -0.94      1.70 o 
   2  11   6        5.61        6.22      2.66 o 
   3  11   6        0.02       -0.45      1.25 o 
   4  11   6       77.85       81.86      4.24 o 
   5  11   6       15.57       12.37      2.80 o 
  -1  12   6       14.90       13.74      3.87 o 
   0  12   6        0.58        1.05      2.30 o 
   1  12   6       24.86       20.45      4.30 o 
   2  12   6        6.35       10.12      3.27 o 
   3  12   6       27.58       29.98      2.93 o 
   4  12   6       21.56       26.05      3.59 o 
   1  13   6        0.04        1.32      2.53 o 
   2  13   6       31.21       29.41      4.84 o 
  -4 -12   7       26.97       25.13      4.19 o 
  -3 -12   7       35.69       37.62      4.78 o 
  -2 -12   7       27.45       37.89      4.84 o 
  -1 -12   7       11.99       13.09      3.28 o 
   0 -12   7        0.40        0.44      1.84 o 
  -5 -11   7        0.06        0.65      1.24 o 
  -4 -11   7       17.22       18.24      2.49 o 
  -3 -11   7        0.61       -0.26      1.50 o 
  -2 -11   7        5.88        7.75      2.46 o 
  -1 -11   7        1.15        1.59      1.74 o 
   0 -11   7       13.20       15.57      3.45 o 
   1 -11   7        2.15        2.69      1.99 o 
   2 -11   7        0.06        0.98      1.80 o 
  -5 -10   7        1.23        3.30      1.49 o 
  -4 -10   7      184.38      193.23      6.86 o 
  -3 -10   7       24.72       26.63      3.15 o 
  -2 -10   7       72.62       66.88      7.23 o 
  -1 -10   7        6.00        2.64      1.84 o 
   0 -10   7        1.47        1.25      1.74 o 
   1 -10   7        9.36        6.30      2.42 o 
   2 -10   7        0.07        1.22      1.59 o 
   3 -10   7        7.88       10.48      2.97 o 
  -6  -9   7        4.21        2.85      1.43 o 
  -5  -9   7       19.22       19.39      2.39 o 
  -4  -9   7       53.15       53.24      3.27 o 
  -3  -9   7       22.90       24.31      2.32 o 
  -2  -9   7      120.76      128.68      6.42 o 
  -1  -9   7       23.74       20.51      1.94 o 
   0  -9   7       98.57       81.01      5.81 o 
   1  -9   7        8.61        7.92      2.33 o 
   2  -9   7      279.66      273.43     12.36 o 
   3  -9   7       31.48       29.26      2.92 o 
   4  -9   7      108.08      112.34      7.75 o 
  -6  -8   7       68.92       73.67      4.07 o 
  -5  -8   7        0.05       -0.69      0.98 o 
  -4  -8   7      102.90      104.46      4.54 o 
  -3  -8   7       18.71       20.34      2.12 o 
  -2  -8   7       30.08       24.72      3.13 o 
  -1  -8   7      431.71      441.49     20.72 o 
   0  -8   7       26.63       25.18      3.43 o 
   1  -8   7       30.35       27.74      3.60 o 
   2  -8   7        6.12        7.18      1.58 o 
   3  -8   7       11.64        8.06      1.78 o 
   4  -8   7       24.90       22.39      2.66 o 
  -7  -7   7        1.03       -0.22      1.70 o 
  -6  -7   7      313.64      316.03      9.58 o 
  -5  -7   7      855.59      868.82     20.24 o 
  -4  -7   7      766.49      770.01     18.03 o 
  -3  -7   7     1171.12     1174.55     55.34 o 
  -2  -7   7      139.34      141.22      4.91 o 
  -1  -7   7      102.61      103.11      3.91 o 
   0  -7   7      197.72      188.08      5.56 o 
   1  -7   7       11.31       11.13      1.55 o 
   2  -7   7      232.36      214.86      9.75 o 
   3  -7   7        0.07        0.53      1.08 o 
   4  -7   7        0.57        1.17      1.29 o 
   5  -7   7        6.35        3.09      3.27 o 
  -7  -6   7       70.15       79.19      6.31 o 
  -6  -6   7      293.01      286.96      8.77 o 
  -5  -6   7      185.11      187.37      6.39 o 
  -4  -6   7     1881.39     1810.17     37.96 o 
  -3  -6   7       91.69       91.71      3.83 o 
  -2  -6   7        1.04        0.02      0.61 o 
  -1  -6   7        6.24        8.90      1.28 o 
   0  -6   7      676.76      681.24     15.23 o 
   1  -6   7        9.24        8.37      1.29 o 
   2  -6   7      268.02      281.17     19.29 o 
   3  -6   7        5.89        5.86      1.43 o 
   4  -6   7       10.33        9.47      1.82 o 
   5  -6   7       19.00       16.22      2.45 o 
  -7  -5   7       16.82       19.51      3.86 o 
  -6  -5   7      161.48      162.27      8.92 o 
  -5  -5   7     1034.41     1039.12     23.24 o 
  -4  -5   7      591.34      582.69     13.98 o 
  -3  -5   7       81.82       77.39      3.35 o 
  -2  -5   7       13.11       12.80      1.46 o 
  -1  -5   7       63.46       68.42      3.90 o 
   0  -5   7      325.79      286.14      5.94 o 
   1  -5   7       17.07       17.49      2.03 o 
   2  -5   7        6.99        8.37      1.39 o 
   3  -5   7       20.12       24.64      2.24 o 
   4  -5   7       15.33       15.17      2.04 o 
   5  -5   7       40.87       39.31      3.22 o 
   6  -5   7        0.35        1.94      1.49 o 
  -7  -4   7       19.66       21.36      3.97 o 
  -6  -4   7       65.28       75.51      5.78 o 
  -5  -4   7       22.91       28.38      3.38 o 
  -4  -4   7        5.24        2.77      1.62 o 
  -3  -4   7        7.61       10.41      1.39 o 
  -2  -4   7       19.57       20.08      1.66 o 
  -1  -4   7      209.63      225.33      6.21 o 
   0  -4   7       36.91       35.18      1.96 o 
   1  -4   7       32.87       34.57      1.49 o 
   2  -4   7        2.41        3.43      0.98 o 
   3  -4   7        1.01        0.52      0.83 o 
   4  -4   7       10.33       10.71      1.76 o 
   5  -4   7        3.87        5.07      1.23 o 
   6  -4   7       25.98       21.59      2.75 o 
  -7  -3   7       56.44       46.26      5.10 o 
  -6  -3   7       10.56       10.95      2.83 o 
  -5  -3   7      178.09      163.28      8.57 o 
  -4  -3   7        5.66        3.39      1.04 o 
  -3  -3   7      273.54      285.66      7.58 o 
  -2  -3   7       14.48       14.23      1.01 o 
  -1  -3   7      356.36      358.24      6.99 o 
   0  -3   7      120.91      133.39      4.13 o 
   1  -3   7      107.89      103.12      3.38 o 
   2  -3   7        0.11       18.52      2.38 o 
   3  -3   7      264.93      259.99      9.50 o 
   4  -3   7        7.41        6.88      1.58 o 
   5  -3   7        6.05        6.95      2.22 o 
   6  -3   7        8.19       10.21      2.06 o 
  -7  -2   7       53.25       53.87      5.49 o 
  -6  -2   7       25.60       28.90      3.96 o 
  -5  -2   7        1.26        1.53      1.53 o 
  -4  -2   7      246.57      247.47      9.32 o 
  -3  -2   7       45.35       64.43      2.15 o 
  -2  -2   7      188.12      217.23      4.71 o 
  -1  -2   7       63.76       54.68      1.84 o 
   0  -2   7      551.76      564.66     26.39 o 
   1  -2   7      813.02      789.86     24.05 o 
   2  -2   7       22.11       20.75      1.71 o 
   3  -2   7      192.34      195.55      6.10 o 
   4  -2   7       54.53       56.42      3.32 o 
   5  -2   7       14.65       10.20      1.77 o 
   6  -2   7        1.62        1.06      1.38 o 
   7  -2   7       10.17        9.38      2.08 o 
  -7  -1   7        0.06       -0.35      1.81 o 
  -6  -1   7       22.39       22.70      3.74 o 
  -5  -1   7       11.77       11.03      2.58 o 
  -4  -1   7       91.61       97.23      3.98 o 
  -3  -1   7      155.65      170.56      4.06 o 
  -2  -1   7      360.46      409.67      7.90 o 
  -1  -1   7       23.69       24.81      1.22 o 
   0  -1   7       37.24       36.27      2.43 o 
   1  -1   7       74.56       91.70      4.42 o 
   2  -1   7      251.12      256.46      9.47 o 
   3  -1   7      162.13      174.17      7.48 o 
   4  -1   7      164.15      174.64      7.04 o 
   5  -1   7       10.15       12.37      1.86 o 
   6  -1   7       20.95       24.65      2.64 o 
   7  -1   7        2.66        1.36      1.36 o 
  -6   0   7        0.98        0.54      1.83 o 
  -5   0   7       12.89       12.42      1.91 o 
  -4   0   7       67.62       69.03      3.65 o 
  -3   0   7       53.85       61.55      2.95 o 
  -2   0   7      786.91      808.25     14.32 o 
  -1   0   7       78.94       74.56      2.50 o 
   0   0   7      249.61      271.26      8.94 o 
   1   0   7       26.99       32.32      2.29 o 
   2   0   7      403.98      407.92     13.40 o 
   3   0   7      200.57      220.19      8.72 o 
   4   0   7        1.63        3.48      1.47 o 
   5   0   7        1.03        1.18      1.31 o 
   6   0   7       86.06       81.81      5.54 o 
   7   0   7        5.81        7.02      2.38 o 
  -6   1   7       10.05       13.63      2.27 o 
  -5   1   7       83.32       86.40      4.19 o 
  -4   1   7        1.07        0.77      0.92 o 
  -3   1   7        4.92        7.16      1.25 o 
  -2   1   7      348.09      371.08     11.79 o 
  -1   1   7       69.56       59.94      3.54 o 
   0   1   7        1.69        2.17      0.58 o 
   1   1   7      847.34      795.39     23.23 o 
   2   1   7      533.37      597.13     18.47 o 
   3   1   7      679.11      731.21     22.68 o 
   4   1   7      104.56      106.63      5.59 o 
   5   1   7       29.85       34.41      3.54 o 
   6   1   7       46.40       43.66      4.19 o 
   7   1   7       22.92       32.92      4.15 o 
  -6   2   7        2.67        2.35      2.24 o 
  -5   2   7        7.51        9.35      1.79 o 
  -4   2   7        5.07        5.68      1.35 o 
  -3   2   7        2.07        1.66      1.36 o 
  -2   2   7       56.50       55.70      4.03 o 
  -1   2   7       23.39       24.69      3.20 o 
   0   2   7     1460.73     1474.82     30.59 o 
   1   2   7      285.65      273.68      8.98 o 
   2   2   7        1.29        0.33      0.64 o 
   3   2   7      114.61      107.62      5.17 o 
   4   2   7        9.83       10.63      2.01 o 
   5   2   7        0.71       -0.19      1.02 o 
   6   2   7       17.79       16.02      2.88 o 
   7   2   7       31.51       30.70      3.86 o 
  -6   3   7       11.49        8.09      3.05 o 
  -5   3   7        0.73        0.79      1.20 o 
  -4   3   7       96.48       94.19      6.22 o 
  -3   3   7        2.00        2.48      1.59 o 
  -2   3   7      540.92      597.08     21.31 o 
  -1   3   7      402.56      415.34     15.68 o 
   0   3   7      105.89      126.84      3.58 o 
   1   3   7       21.63       26.67      1.88 o 
   2   3   7      230.58      274.86      9.43 o 
   3   3   7        0.04       -0.45      0.66 o 
   4   3   7      484.95      546.07     18.06 o 
   5   3   7       82.59       77.47      4.93 o 
   6   3   7        1.12        0.54      1.27 o 
   7   3   7       18.70       16.82      3.11 o 
  -6   4   7        1.91        2.70      2.56 o 
  -5   4   7        3.93        3.32      2.12 o 
  -4   4   7        2.26        2.24      1.23 o 
  -3   4   7        2.91        3.68      2.02 o 
  -2   4   7        0.00       -0.21      1.29 o 
  -1   4   7        8.55        9.62      2.19 o 
   0   4   7      222.21      226.40      5.77 o 
   1   4   7      228.17      249.23      6.50 o 
   2   4   7        6.30        8.70      1.36 o 
   3   4   7       41.71       46.50      3.11 o 
   4   4   7        1.44       -0.27      0.91 o 
   5   4   7      236.45      251.30     10.33 o 
   6   4   7       27.75       21.67      3.09 o 
   7   4   7        0.15       -0.21      1.49 o 
  -6   5   7        6.54        3.65      2.88 o 
  -5   5   7       44.70       49.54      5.44 o 
  -4   5   7       24.43       22.79      3.72 o 
  -3   5   7       87.66       91.04      6.43 o 
  -2   5   7       89.18       86.62      6.00 o 
  -1   5   7       18.87       23.30      3.27 o 
   0   5   7        7.84       11.52      2.16 o 
   1   5   7       42.27       41.20      2.01 o 
   2   5   7        0.50       -0.33      0.64 o 
   3   5   7      126.23      130.26      5.84 o 
   4   5   7      466.46      452.06     15.45 o 
   5   5   7     1354.41     1403.40     42.06 o 
   6   5   7      125.32      131.22      7.31 o 
   7   5   7      205.05      198.10      9.88 o 
  -5   6   7       41.33       38.50      5.16 o 
  -4   6   7       10.09        9.60      2.96 o 
  -3   6   7        0.01       -0.40      1.45 o 
  -2   6   7       20.13       21.21      3.51 o 
  -1   6   7        5.23        7.22      2.22 o 
   0   6   7      275.88      288.24     12.80 o 
   1   6   7       36.64       38.76      2.08 o 
   2   6   7        7.28        5.72      1.06 o 
   3   6   7      691.43      657.58     20.59 o 
   4   6   7     2966.28     2929.46     82.67 o 
   5   6   7      769.85      810.99     26.01 o 
   6   6   7      504.09      490.51     17.82 o 
   7   6   7       10.37       10.25      2.61 o 
  -5   7   7        5.52        4.27      2.70 o 
  -4   7   7       33.68       33.43      4.94 o 
  -3   7   7        6.95       10.31      3.06 o 
  -2   7   7      203.08      221.86     11.44 o 
  -1   7   7        1.88        1.88      1.76 o 
   0   7   7      219.29      210.20     10.55 o 
   1   7   7        2.25        1.38      0.91 o 
   2   7   7      214.19      216.11      7.03 o 
   3   7   7     1433.43     1360.71     29.86 o 
   4   7   7      592.25      572.11     19.01 o 
   5   7   7      844.33      867.57     27.77 o 
   6   7   7        4.62        4.07      1.94 o 
   7   7   7       21.83       17.60      3.33 o 
  -4   8   7        0.71       -0.27      2.08 o 
  -3   8   7        2.08        1.29      2.03 o 
  -2   8   7       60.49       62.01      5.86 o 
  -1   8   7      211.55      208.37     11.04 o 
   0   8   7       12.71       17.13      3.37 o 
   1   8   7     1065.87     1082.58     37.38 o 
   2   8   7        0.38        0.10      0.85 o 
   3   8   7      323.49      325.80      9.18 o 
   4   8   7       36.54       38.41      2.79 o 
   5   8   7        8.51       11.66      2.43 o 
   6   8   7       60.28       64.09      5.06 o 
   7   8   7       12.19       11.98      2.89 o 
  -3   9   7       47.19       52.14      5.96 o 
  -2   9   7      129.04      136.99      9.15 o 
  -1   9   7        7.42        9.38      3.00 o 
   0   9   7        9.53       12.91      3.20 o 
   1   9   7        0.04       -0.81      1.58 o 
   2   9   7       17.81       14.64      3.14 o 
   3   9   7       20.51       19.82      2.12 o 
   4   9   7        0.91        0.69      1.11 o 
   5   9   7       82.59       92.09      5.91 o 
   6   9   7        0.45       -0.19      1.41 o 
  -3  10   7        0.27        0.44      2.30 o 
  -2  10   7        1.98        1.62      2.25 o 
  -1  10   7       79.43       87.18      7.25 o 
   0  10   7        5.98        2.47      2.29 o 
   1  10   7       11.94       12.03      3.32 o 
   2  10   7       20.24       13.22      3.21 o 
   3  10   7       21.74       26.08      2.42 o 
   4  10   7      175.52      174.10     14.92 o 
   5  10   7       41.55       44.98      3.84 o 
   6  10   7        8.25        7.19      2.35 o 
  -2  11   7        2.71        2.48      2.61 o 
  -1  11   7       27.72       20.76      4.27 o 
   0  11   7        0.02       -0.04      1.94 o 
   1  11   7       54.25       58.98      6.01 o 
   2  11   7        4.52        1.61      2.07 o 
   3  11   7        8.64       10.34      1.91 o 
   4  11   7        1.20        1.13      1.25 o 
   5  11   7        0.60       -0.41      1.45 o 
   0  12   7       43.70       53.81      6.29 o 
   1  12   7        0.14       -1.14      2.13 o 
   2  12   7        0.10        0.94      2.21 o 
   3  12   7       68.70       55.53      6.20 o 
   4  12   7        6.94        5.80      1.80 o 
  -3 -12   8       10.94       10.94      3.16 o 
  -2 -12   8        2.92        3.38      2.12 o 
  -1 -12   8       30.15       30.02      4.67 o 
   0 -12   8        2.92       -0.94      1.62 o 
  -4 -11   8       50.53       58.38      3.82 o 
  -3 -11   8       11.43       13.37      2.13 o 
  -2 -11   8       26.45       17.30      3.58 o 
  -1 -11   8        5.10        3.03      2.01 o 
   0 -11   8        0.33        1.56      1.98 o 
   1 -11   8        0.25        0.23      1.63 o 
  -5 -10   8       12.31       12.85      2.20 o 
  -4 -10   8        5.34        4.69      1.64 o 
  -3 -10   8        0.46        0.55      1.05 o 
  -2 -10   8        0.75       -0.89      0.87 o 
  -1 -10   8        0.82       -0.72      1.34 o 
   0 -10   8        1.39        0.72      1.63 o 
   1 -10   8      121.47      127.41      8.07 o 
   2 -10   8        1.89        1.34      2.04 o 
  -6  -9   8        4.89        5.05      1.79 o 
  -5  -9   8        1.48       -0.12      1.32 o 
  -4  -9   8       40.29       35.05      2.91 o 
  -3  -9   8       68.02       65.19      4.61 o 
  -2  -9   8        6.74        5.15      1.33 o 
  -1  -9   8       20.72       20.54      3.36 o 
   0  -9   8        0.63        0.86      1.47 o 
   1  -9   8        8.21        8.73      2.66 o 
   2  -9   8       29.35       30.39      4.19 o 
   3  -9   8        0.04        2.33      2.03 o 
  -6  -8   8        2.77        2.13      1.43 o 
  -5  -8   8       73.67       71.61      3.90 o 
  -4  -8   8       50.21       48.53      3.21 o 
  -3  -8   8      187.21      195.97      6.51 o 
  -2  -8   8      145.62      157.06     11.89 o 
  -1  -8   8       56.17       64.08      3.18 o 
   0  -8   8        1.83        4.07      1.77 o 
   1  -8   8       17.52       19.13      3.27 o 
   2  -8   8       89.82       81.49      5.99 o 
   3  -8   8        9.91        7.60      1.81 o 
   4  -8   8       78.80       77.59      5.07 o 
  -6  -7   8       15.23       15.65      2.25 o 
  -5  -7   8        0.85        1.42      1.12 o 
  -4  -7   8      307.07      316.54      9.44 o 
  -3  -7   8      311.11      315.31      8.91 o 
  -2  -7   8       41.47       41.50      2.72 o 
  -1  -7   8      242.58      256.47      7.32 o 
   0  -7   8       62.13       66.36      4.90 o 
   1  -7   8      369.66      331.35     13.37 o 
   2  -7   8        2.22        5.52      2.45 o 
   3  -7   8       56.20       70.13      4.45 o 
   4  -7   8       27.97       27.40      2.81 o 
   5  -7   8       14.85       16.46      2.50 o 
  -6  -6   8      102.17      112.54      7.48 o 
  -5  -6   8       18.97       17.44      2.71 o 
  -4  -6   8      203.69      217.19      6.89 o 
  -3  -6   8       83.21       80.71      9.13 o 
  -2  -6   8       39.13       36.50      2.38 o 
  -1  -6   8      106.78      103.35      3.94 o 
   0  -6   8       35.84       35.07      5.33 o 
   1  -6   8        0.61        0.77      1.35 o 
   2  -6   8      162.10      153.72      5.52 o 
   3  -6   8       10.88       13.56      1.93 o 
   4  -6   8      114.90      109.23      5.00 o 
   5  -6   8       11.15        9.80      2.07 o 
  -7  -5   8       42.37       47.98      5.48 o 
  -6  -5   8       45.31       42.66      4.85 o 
  -5  -5   8       35.76       32.69      4.64 o 
  -4  -5   8       34.17       38.87      2.57 o 
  -3  -5   8        5.44        6.39      1.26 o 
  -2  -5   8        1.49        2.98      1.02 o 
  -1  -5   8       22.87       24.61      1.89 o 
   0  -5   8      304.29      307.27      7.97 o 
   1  -5   8        6.04        7.70      1.21 o 
   2  -5   8        0.58        1.81      0.92 o 
   3  -5   8        6.44        6.61      1.46 o 
   4  -5   8        9.17        7.49      1.62 o 
   5  -5   8       11.19       14.99      2.41 o 
   6  -5   8       42.52       43.99      3.81 o 
  -7  -4   8       66.78       62.57      6.04 o 
  -6  -4   8      220.39      222.65     11.05 o 
  -5  -4   8       15.40       17.00      3.28 o 
  -4  -4   8       10.58       12.02      1.60 o 
  -3  -4   8       27.88       21.65      4.04 o 
  -2  -4   8       27.44       29.62      2.07 o 
  -1  -4   8      380.30      366.94      9.22 o 
   0  -4   8       39.26       38.61      2.12 o 
   1  -4   8      241.62      233.57      8.34 o 
   2  -4   8        0.87        0.90      0.78 o 
   3  -4   8       92.46       99.29      6.83 o 
   4  -4   8       27.85       32.63      2.68 o 
   5  -4   8        0.38        1.48      1.23 o 
   6  -4   8        9.41        6.73      1.93 o 
  -7  -3   8       20.84       26.85      4.28 o 
  -6  -3   8        0.01        1.88      2.06 o 
  -5  -3   8       19.19       19.11      3.34 o 
  -4  -3   8       40.26       33.59      2.29 o 
  -3  -3   8       52.19       62.57      3.99 o 
  -2  -3   8      173.14      171.18      5.26 o 
  -1  -3   8     1085.57     1243.24     21.52 o 
   0  -3   8      591.95      629.45     14.14 o 
   1  -3   8      236.04      263.34      6.85 o 
   2  -3   8        3.05        2.38      0.86 o 
   3  -3   8        5.62        4.91      1.74 o 
   4  -3   8       36.72       39.79      2.90 o 
   5  -3   8       28.31       32.07      2.94 o 
   6  -3   8       16.86       12.08      2.24 o 
  -7  -2   8        5.18        7.53      2.65 o 
  -6  -2   8       91.98       90.52      6.58 o 
  -5  -2   8       27.81       27.46      3.87 o 
  -4  -2   8       82.11       93.18      6.23 o 
  -3  -2   8      365.13      377.98      9.49 o 
  -2  -2   8      222.07      245.63      5.33 o 
  -1  -2   8       93.19      113.23      3.04 o 
   0  -2   8       25.36       21.30      1.54 o 
   1  -2   8       37.66       33.93      2.87 o 
   2  -2   8      550.11      552.20     18.11 o 
   3  -2   8      159.63      158.86      5.43 o 
   4  -2   8       60.54       60.31      3.34 o 
   5  -2   8       13.30       12.54      1.97 o 
   6  -2   8        0.81        0.16      1.26 o 
  -7  -1   8        6.70        2.71      2.26 o 
  -6  -1   8       20.96       13.91      3.19 o 
  -5  -1   8       31.60       31.64      4.14 o 
  -4  -1   8      214.52      230.85     10.79 o 
  -3  -1   8      418.43      438.75     11.19 o 
  -2  -1   8       14.53       11.86      1.00 o 
  -1  -1   8     2545.19     2718.30     45.12 o 
   0  -1   8      280.72      299.39     10.22 o 
   1  -1   8       14.87       31.86      2.53 o 
   2  -1   8      402.90      398.09     13.65 o 
   3  -1   8        0.18        0.82      1.05 o 
   4  -1   8       12.28       13.22      2.46 o 
   5  -1   8        7.29        5.16      1.85 o 
   6  -1   8        9.45        8.77      2.35 o 
   7  -1   8        5.65        6.36      2.33 o 
  -6   0   8       31.92       29.11      4.31 o 
  -5   0   8      184.13      206.38     10.35 o 
  -4   0   8       42.21       49.89      3.01 o 
  -3   0   8      392.29      390.62     14.34 o 
  -2   0   8        1.96        1.35      0.57 o 
  -1   0   8       79.29       65.90      2.44 o 
   0   0   8      684.55      691.65     20.53 o 
   1   0   8      229.76      218.91      8.00 o 
   2   0   8        7.23        7.51      1.56 o 
   3   0   8       75.61       77.99      4.59 o 
   4   0   8       19.12       17.54      2.56 o 
   5   0   8       41.64       37.92      3.81 o 
   6   0   8       14.63       17.99      3.12 o 
   7   0   8       16.43       12.95      2.93 o 
  -6   1   8        0.33        0.21      1.83 o 
  -5   1   8        1.51        1.36      1.30 o 
  -4   1   8       28.26       25.13      3.13 o 
  -3   1   8      235.30      222.75      6.89 o 
  -2   1   8       33.28       29.05      2.92 o 
  -1   1   8      597.70      581.86     12.86 o 
   0   1   8       37.85       42.69      1.91 o 
   1   1   8     1403.26     1460.28     41.40 o 
   2   1   8       11.38        9.08      1.58 o 
   3   1   8      117.14      125.22      5.97 o 
   4   1   8       20.40       22.43      2.78 o 
   5   1   8        2.73        1.27      1.29 o 
   6   1   8       16.95       14.04      2.76 o 
   7   1   8       25.69       29.28      3.97 o 
  -6   2   8       44.75       52.27      5.57 o 
  -5   2   8        1.85        2.29      2.32 o 
  -4   2   8        3.48        3.05      1.25 o 
  -3   2   8       14.86        8.49      2.16 o 
  -2   2   8       25.40       22.78      2.88 o 
  -1   2   8      183.71      210.24      5.22 o 
   0   2   8     1933.25     2108.97     43.39 o 
   1   2   8      194.43      255.33      8.65 o 
   2   2   8      924.26     1058.83     31.02 o 
   3   2   8       32.63       31.07      2.80 o 
   4   2   8        6.15        3.90      1.40 o 
   5   2   8       46.15       38.29      3.65 o 
   6   2   8        2.53        2.38      1.66 o 
   7   2   8       37.96       34.58      4.21 o 
  -6   3   8       23.94       26.27      4.35 o 
  -5   3   8        1.06        0.73      1.26 o 
  -4   3   8        8.44        8.15      2.26 o 
  -3   3   8       37.78       41.54      3.98 o 
  -2   3   8      428.47      465.19     17.66 o 
  -1   3   8        0.91       -0.28      1.08 o 
   0   3   8      316.85      338.44      8.07 o 
   1   3   8      127.88      161.80      4.75 o 
   2   3   8       80.90       83.84      4.11 o 
   3   3   8       87.29       98.99      4.97 o 
   4   3   8       88.57       95.25      5.24 o 
   5   3   8      116.71      132.87      6.96 o 
   6   3   8      111.64      125.20      7.09 o 
   7   3   8       22.67       15.28      3.07 o 
  -6   4   8       58.46       47.43      5.62 o 
  -5   4   8        1.67        2.76      2.25 o 
  -4   4   8      196.87      204.10     10.22 o 
  -3   4   8       62.42       65.98      5.42 o 
  -2   4   8      231.78      225.35     10.67 o 
  -1   4   8        8.21        7.37      2.11 o 
   0   4   8       79.60       96.22      3.72 o 
   1   4   8      417.80      405.36      9.78 o 
   2   4   8       25.24       21.89      2.01 o 
   3   4   8       81.31       70.34      4.03 o 
   4   4   8       53.27       53.25      3.75 o 
   5   4   8      844.91      831.77     26.59 o 
   6   4   8       59.92       60.18      4.84 o 
   7   4   8        6.21        6.27      2.29 o 
  -5   5   8        2.79        4.41      2.49 o 
  -4   5   8       32.62       27.78      4.12 o 
  -3   5   8        4.83        5.31      2.21 o 
  -2   5   8        4.46        8.65      2.46 o 
  -1   5   8       51.44       41.64      4.32 o 
   0   5   8      268.73      269.59     12.05 o 
   1   5   8      427.57      412.49     10.08 o 
   2   5   8        0.56        0.29      0.61 o 
   3   5   8        0.66        1.29      0.95 o 
   4   5   8      755.38      729.17     23.11 o 
   5   5   8      158.42      150.16      7.43 o 
   6   5   8        0.00       -0.86      1.22 o 
   7   5   8        4.37        0.78      1.72 o 
  -5   6   8       17.34       19.61      4.15 o 
  -4   6   8       14.35        7.19      2.74 o 
  -3   6   8        0.76        0.78      1.83 o 
  -2   6   8      182.86      201.61     10.57 o 
  -1   6   8       73.71       78.31      5.91 o 
   0   6   8      117.57      124.58      7.57 o 
   1   6   8        2.00        0.78      1.41 o 
   2   6   8       47.05       50.98      2.59 o 
   3   6   8       27.25       27.62      2.56 o 
   4   6   8      134.63      130.66      6.43 o 
   5   6   8       65.67       69.34      4.84 o 
   6   6   8        5.76        4.78      2.02 o 
   7   6   8       54.69       50.03      4.92 o 
  -4   7   8       19.49       24.02      4.38 o 
  -3   7   8      262.85      283.04     13.92 o 
  -2   7   8      395.00      428.90     18.21 o 
  -1   7   8        0.33        0.67      1.59 o 
   0   7   8      264.64      270.63     12.81 o 
   1   7   8        2.26        4.52      2.15 o 
   2   7   8       85.83       97.11      3.85 o 
   3   7   8      526.88      528.24     13.33 o 
   4   7   8        4.04        3.07      1.47 o 
   5   7   8        3.86        2.70      1.52 o 
   6   7   8       28.99       26.21      3.50 o 
   7   7   8       11.56        8.64      2.53 o 
  -4   8   8      109.07      104.53      8.28 o 
  -3   8   8        8.43        5.67      2.67 o 
  -2   8   8       74.01       75.65      6.63 o 
  -1   8   8        1.23       -2.24      1.49 o 
   0   8   8       87.48       83.55      6.53 o 
   1   8   8       52.03       46.01      5.01 o 
   2   8   8     1354.75     1354.02     50.01 o 
   3   8   8      401.78      421.73     11.29 o 
   4   8   8      533.83      552.40     14.27 o 
   5   8   8      362.05      379.51     14.50 o 
   6   8   8      306.83      342.05     14.00 o 
  -3   9   8       13.65        8.50      3.19 o 
  -2   9   8       22.80       13.32      3.79 o 
  -1   9   8       16.10       12.02      3.42 o 
   0   9   8       35.96       30.85      4.58 o 
   1   9   8        0.20       -0.80      1.66 o 
   2   9   8       40.09       44.90      5.17 o 
   3   9   8       44.91       43.90      2.92 o 
   4   9   8        4.02        4.04      1.46 o 
   5   9   8       20.94       26.40      2.73 o 
   6   9   8        9.05        8.74      2.38 o 
  -2  10   8        9.18        8.43      3.27 o 
  -1  10   8       13.67       17.74      4.02 o 
   0  10   8       97.69      101.14      7.66 o 
   1  10   8       36.78       37.18      4.97 o 
   2  10   8       24.29       22.40      4.18 o 
   3  10   8       58.88       64.27      3.61 o 
   4  10   8       12.88       14.78      2.73 o 
   5  10   8       59.20       71.88      7.99 o 
  -1  11   8        8.99       10.66      3.59 o 
   0  11   8       60.03       57.01      6.42 o 
   1  11   8        0.00        2.85      2.33 o 
   2  11   8        4.32        3.46      2.51 o 
   3  11   8       74.23       84.14      7.27 o 
   4  11   8       19.51       22.01      2.64 o 
   5  11   8        0.09       -1.62      1.08 o 
   0  12   8       11.19       12.17      3.82 o 
   1  12   8        5.08        2.37      2.56 o 
   2  12   8       21.37       23.65      4.63 o 
   3  12   8       17.48       28.83      5.16 o 
   4  12   8        5.12        9.99      3.55 o 
  -4 -11   9       38.95       43.54      3.54 o 
  -3 -11   9       11.47        9.50      1.97 o 
  -2 -11   9        7.20        9.01      2.88 o 
  -1 -11   9        6.88        7.83      2.71 o 
   0 -11   9        0.52        2.92      2.04 o 
   1 -11   9        0.92        2.79      2.07 o 
  -5 -10   9        0.94        0.88      1.29 o 
  -4 -10   9       17.80       14.04      3.15 o 
  -3 -10   9      141.64      142.39      5.71 o 
  -2 -10   9       39.09       45.51      3.15 o 
  -1 -10   9        4.67        3.21      2.10 o 
   0 -10   9        8.89        6.87      2.53 o 
   1 -10   9        2.40        0.39      1.70 o 
   2 -10   9       24.00       21.60      3.97 o 
  -5  -9   9        0.67       -1.26      1.16 o 
  -4  -9   9      156.00      158.18      6.14 o 
  -3  -9   9      187.24      198.37      6.85 o 
  -2  -9   9       74.31       82.98      3.98 o 
  -1  -9   9       17.90       16.55      3.27 o 
   0  -9   9       33.56       42.55      4.73 o 
   1  -9   9       85.98       92.86      6.57 o 
   2  -9   9        2.60        2.83      1.92 o 
   3  -9   9        0.73        1.09      1.81 o 
  -6  -8   9        2.93        3.63      1.52 o 
  -5  -8   9      128.29      135.14     10.28 o 
  -4  -8   9      264.27      263.28      8.32 o 
  -3  -8   9      611.46      617.15     15.23 o 
  -2  -8   9        0.82        2.06      1.04 o 
  -1  -8   9      218.52      225.85      6.95 o 
   0  -8   9       59.06       50.01      4.77 o 
   1  -8   9      272.39      257.41     11.73 o 
   2  -8   9        1.43       -0.09      1.50 o 
   3  -8   9      210.62      217.03     10.88 o 
   4  -8   9        3.32        3.22      1.92 o 
  -6  -7   9        0.27        0.13      1.68 o 
  -5  -7   9        3.60        1.05      1.20 o 
  -4  -7   9       12.98       14.44      1.98 o 
  -3  -7   9       45.98       43.19      5.71 o 
  -2  -7   9       91.68       87.28      3.91 o 
  -1  -7   9      164.90      149.87      5.47 o 
   0  -7   9       29.67       27.76      3.55 o 
   1  -7   9        0.78        1.63      1.62 o 
   2  -7   9       46.63       40.40      4.32 o 
   3  -7   9       17.29       11.87      1.98 o 
   4  -7   9       56.38       65.59      4.00 o 
  -6  -6   9       23.93       20.33      4.00 o 
  -5  -6   9        2.00        2.66      1.22 o 
  -4  -6   9      201.86      197.44      6.62 o 
  -3  -6   9       89.54       86.77      3.89 o 
  -2  -6   9       56.52       62.72      3.16 o 
  -1  -6   9      384.69      349.42      9.88 o 
   0  -6   9      415.00      435.14     10.76 o 
   1  -6   9       28.29       24.53      3.20 o 
   2  -6   9      107.12      110.49      4.66 o 
   3  -6   9       11.86       11.44      1.88 o 
   4  -6   9        0.81       -0.50      1.09 o 
   5  -6   9       43.87       47.56      3.77 o 
  -6  -5   9        1.34        0.28      1.81 o 
  -5  -5   9       32.81       29.38      4.12 o 
  -4  -5   9        7.22        7.26      3.00 o 
  -3  -5   9      183.99      169.88      5.69 o 
  -2  -5   9       17.09       22.08      5.86 o 
  -1  -5   9       10.75       11.89      1.74 o 
   0  -5   9      310.66      316.63     10.12 o 
   1  -5   9        1.99        2.48      1.39 o 
   2  -5   9       97.18      102.07      9.99 o 
   3  -5   9       21.79       24.33      2.40 o 
   4  -5   9      239.64      247.35      8.72 o 
   5  -5   9       45.71       51.01      3.75 o 
  -6  -4   9        2.58        4.43      2.21 o 
  -5  -4   9      113.47      120.29      7.58 o 
  -4  -4   9       20.58       20.57      2.03 o 
  -3  -4   9       37.51       40.54      2.56 o 
  -2  -4   9        4.16        3.07      1.04 o 
  -1  -4   9      838.19      820.25     18.28 o 
   0  -4   9        1.27        2.58      0.88 o 
   1  -4   9       23.20       22.07      2.03 o 
   2  -4   9        3.66        3.36      1.61 o 
   3  -4   9       40.97       40.75      3.33 o 
   4  -4   9        0.35        1.01      1.09 o 
   5  -4   9       34.81       37.65      3.26 o 
   6  -4   9       16.63       16.31      4.52 o 
  -6  -3   9       26.75       28.43      4.37 o 
  -5  -3   9        1.92        2.29      1.71 o 
  -4  -3   9        3.48        3.51      1.85 o 
  -3  -3   9       63.50       56.41      2.83 o 
  -2  -3   9      749.89      803.54     18.01 o 
  -1  -3   9       25.41       21.95      1.37 o 
   0  -3   9      309.65      338.31      8.63 o 
   1  -3   9      177.54      172.73      5.19 o 
   2  -3   9        1.10        1.52      1.20 o 
   3  -3   9      266.68      263.51     10.91 o 
   4  -3   9        9.76       10.89      1.83 o 
   5  -3   9       13.84       15.40      2.49 o 
   6  -3   9        0.33        0.66      1.40 o 
  -6  -2   9        1.76        0.59      1.71 o 
  -5  -2   9       25.93       30.56      4.22 o 
  -4  -2   9       16.90       22.43      3.59 o 
  -3  -2   9       15.02       14.43      1.80 o 
  -2  -2   9      176.24      178.35      5.09 o 
  -1  -2   9        4.78        5.14      0.80 o 
   0  -2   9        6.03        5.53      1.19 o 
   1  -2   9       47.11       51.75      3.55 o 
   2  -2   9        1.21        0.71      1.03 o 
   3  -2   9        4.01        3.74      1.40 o 
   4  -2   9        0.67        1.12      1.35 o 
   5  -2   9        2.66        5.40      2.04 o 
   6  -2   9        0.17        0.27      1.67 o 
  -6  -1   9       71.82       76.28      6.26 o 
  -5  -1   9      100.52      110.85      7.48 o 
  -4  -1   9       79.06       77.51      5.87 o 
  -3  -1   9      260.74      293.39      8.36 o 
  -2  -1   9      237.05      213.41      4.92 o 
  -1  -1   9       97.64       96.32      4.15 o 
   0  -1   9      108.50      112.04      5.12 o 
   1  -1   9      109.45      112.51      5.39 o 
   2  -1   9      221.36      217.39      8.79 o 
   3  -1   9       40.91       38.17      3.28 o 
   4  -1   9        1.78        3.41      1.61 o 
   5  -1   9       51.69       46.71      4.40 o 
   6  -1   9       24.83       27.70      3.86 o 
  -6   0   9       45.81       45.18      5.34 o 
  -5   0   9       36.87       28.72      4.19 o 
  -4   0   9        7.21        3.65      1.89 o 
  -3   0   9      680.67      688.63     23.08 o 
  -2   0   9        0.44        1.63      0.89 o 
  -1   0   9      469.14      463.38     10.76 o 
   0   0   9       25.30       34.94      2.52 o 
   1   0   9      602.71      609.00     18.93 o 
   2   0   9      320.60      307.66     11.05 o 
   3   0   9       75.85       65.41      4.30 o 
   4   0   9      111.63      103.71      5.86 o 
   5   0   9       27.59       28.60      3.52 o 
   6   0   9       35.63       33.94      4.06 o 
   7   0   9       22.94       25.96      3.93 o 
  -6   1   9      119.66      138.26      8.86 o 
  -5   1   9      232.16      225.75      7.83 o 
  -4   1   9       41.62       40.58      3.02 o 
  -3   1   9      251.43      236.26      7.38 o 
  -2   1   9       41.20       40.58      3.54 o 
  -1   1   9        6.19        3.10      0.68 o 
   0   1   9      331.19      307.87      7.69 o 
   1   1   9       23.61       17.89      1.83 o 
   2   1   9      407.36      388.55     13.16 o 
   3   1   9        6.11        2.94      1.29 o 
   4   1   9      179.80      186.52      8.39 o 
   5   1   9      145.81      155.84      7.87 o 
   6   1   9       28.71       28.74      3.77 o 
   7   1   9       11.49       10.61      2.98 o 
  -6   2   9       33.02       31.86      4.78 o 
  -5   2   9       76.86       67.49      4.08 o 
  -4   2   9        2.56        3.76      1.38 o 
  -3   2   9      120.22      126.18      7.10 o 
  -2   2   9      166.12      178.49      8.59 o 
  -1   2   9       31.56       31.99      3.35 o 
   0   2   9      130.96      123.35      3.80 o 
   1   2   9      233.64      253.83      8.77 o 
   2   2   9      709.26      702.70     21.57 o 
   3   2   9      115.10      135.09      6.27 o 
   4   2   9        0.77        3.30      1.44 o 
   5   2   9       16.83       13.44      2.58 o 
   6   2   9       11.86        7.86      2.30 o 
   7   2   9        0.79       -0.22      1.65 o 
  -6   3   9       20.34       16.74      3.79 o 
  -5   3   9        1.90        2.12      1.51 o 
  -4   3   9      157.33      172.46      6.45 o 
  -3   3   9        0.15       -0.42      1.44 o 
  -2   3   9      118.19      116.97      6.86 o 
  -1   3   9      295.50      317.51     13.28 o 
   0   3   9       55.69       62.57      2.39 o 
   1   3   9       31.26       28.97      3.43 o 
   2   3   9      143.27      143.78      6.03 o 
   3   3   9      267.55      270.24     10.09 o 
   4   3   9      107.31      106.35      5.75 o 
   5   3   9      584.28      599.28     20.49 o 
   6   3   9      528.87      554.83     19.81 o 
   7   3   9       45.73       49.58      4.97 o 
  -5   4   9        8.99        8.08      2.11 o 
  -4   4   9       47.43       39.75      3.18 o 
  -3   4   9        0.02        1.00      1.71 o 
  -2   4   9      492.89      517.84     19.97 o 
  -1   4   9      537.39      583.33     21.69 o 
   0   4   9      206.87      224.09     10.44 o 
   1   4   9      841.77      875.57     19.53 o 
   2   4   9      107.65      113.96      5.07 o 
   3   4   9       78.01       78.96      4.41 o 
   4   4   9      116.55      118.89      6.08 o 
   5   4   9      285.33      275.61     11.24 o 
   6   4   9       38.35       32.96      3.87 o 
   7   4   9        8.65        9.28      2.64 o 
  -5   5   9        0.90        1.71      2.19 o 
  -4   5   9        8.45        2.02      1.95 o 
  -3   5   9       93.33       96.73      6.97 o 
  -2   5   9      407.88      426.85     17.64 o 
  -1   5   9      375.72      394.08     16.38 o 
   0   5   9        5.64       11.53      2.62 o 
   1   5   9        0.45        0.02      0.56 o 
   2   5   9        0.54        1.71      0.79 o 
   3   5   9       72.02       69.34      4.03 o 
   4   5   9        7.68        6.42      1.63 o 
   5   5   9       70.46       69.26      4.75 o 
   6   5   9        5.49        4.52      2.03 o 
   7   5   9        0.58        2.79      1.88 o 
  -5   6   9       15.75        8.27      3.24 o 
  -4   6   9       92.91       89.79      7.12 o 
  -3   6   9      396.12      388.97     17.13 o 
  -2   6   9      390.57      400.52     17.22 o 
  -1   6   9        5.64        5.10      2.17 o 
   0   6   9        8.94        8.91      2.52 o 
   1   6   9       73.02       63.05      5.25 o 
   2   6   9       75.93       63.77      3.65 o 
   3   6   9       18.09       18.50      2.22 o 
   4   6   9      150.29      152.07      7.22 o 
   5   6   9        9.18       10.16      2.22 o 
   6   6   9        3.57        5.14      2.08 o 
   7   6   9        9.67       12.88      3.06 o 
  -4   7   9       17.25       14.76      3.86 o 
  -3   7   9       20.20       17.12      3.82 o 
  -2   7   9       14.35       10.12      3.02 o 
  -1   7   9        0.67       -1.23      1.29 o 
   0   7   9      190.75      198.15     10.74 o 
   1   7   9       61.99       59.73      5.37 o 
   2   7   9      705.43      729.91     17.16 o 
   3   7   9       27.06       18.84      3.86 o 
   4   7   9      196.52      211.68      9.02 o 
   5   7   9        0.64        0.13      1.26 o 
   6   7   9        8.59       10.59      2.58 o 
  -4   8   9        8.90       11.21      3.61 o 
  -3   8   9      126.43      139.53      9.44 o 
  -2   8   9        4.24        5.03      2.52 o 
  -1   8   9        9.31        7.41      2.70 o 
   0   8   9      110.83      133.34      8.67 o 
   1   8   9      229.96      230.30     12.03 o 
   2   8   9       14.14        9.35      2.93 o 
   3   8   9      143.23      158.24      5.73 o 
   4   8   9      138.03      154.63      8.55 o 
   5   8   9       10.30       10.82      2.46 o 
   6   8   9       26.41       25.59      3.60 o 
  -3   9   9        0.00       -0.49      2.04 o 
  -2   9   9       55.24       60.91      6.50 o 
  -1   9   9       53.56       60.86      6.32 o 
   0   9   9      226.03      234.41     12.60 o 
   1   9   9      114.44      103.36      7.77 o 
   2   9   9      243.25      244.30     12.69 o 
   3   9   9       13.51       16.56      4.97 o 
   4   9   9      188.45      198.48      9.47 o 
   5   9   9        8.35        7.61      2.77 o 
   6   9   9        8.91        8.70      2.61 o 
  -2  10   9       53.63       70.70      7.24 o 
  -1  10   9        8.16        5.01      2.73 o 
   0  10   9      173.92      170.97     10.58 o 
   1  10   9       24.86       30.23      4.84 o 
   2  10   9       28.08       23.05      4.53 o 
   3  10   9       60.37       65.10      6.52 o 
   4  10   9        5.05        5.51      1.95 o 
   5  10   9        1.32        1.08      1.51 o 
  -1  11   9       27.01       21.62      4.67 o 
   0  11   9        4.33        2.30      2.30 o 
   1  11   9       40.21       35.70      5.31 o 
   2  11   9       30.13       27.59      4.93 o 
   3  11   9        1.41        1.84      2.60 o 
   4  11   9       17.36       29.52      5.01 o 
   1  12   9       54.80       77.16      7.24 o 
   2  12   9       15.28       25.43      4.98 o 
   3  12   9       75.26      103.05      8.75 o 
  -3 -11  10      166.16      195.84      9.76 o 
  -2 -11  10       28.36       37.66      4.94 o 
  -1 -11  10       57.35       67.41      6.33 o 
   0 -11  10        8.38        7.46      2.98 o 
  -4 -10  10       37.65       35.08      3.12 o 
  -3 -10  10       28.20       32.74      2.94 o 
  -2 -10  10      117.73      137.76      8.54 o 
  -1 -10  10        3.66        0.46      1.62 o 
   0 -10  10        1.12        1.11      1.85 o 
   1 -10  10        0.21       -0.51      1.48 o 
   2 -10  10        2.88        2.33      2.19 o 
  -5  -9  10        0.00       -0.60      1.24 o 
  -4  -9  10       49.67       46.92      3.41 o 
  -3  -9  10       70.99       81.06      4.19 o 
  -2  -9  10        8.46        6.75      1.59 o 
  -1  -9  10       22.55       24.78      3.86 o 
   0  -9  10       87.30       86.58      6.45 o 
   1  -9  10       21.87       14.62      3.12 o 
   2  -9  10       50.49       43.18      5.02 o 
   3  -9  10        1.88        3.24      2.12 o 
  -5  -8  10       58.39       55.43      4.55 o 
  -4  -8  10        0.56        0.54      1.08 o 
  -3  -8  10      113.56      110.58      4.82 o 
  -2  -8  10      139.16      156.51      5.74 o 
  -1  -8  10      161.29      147.78      8.32 o 
   0  -8  10        5.60        6.81      2.37 o 
   1  -8  10       50.09       41.02      4.52 o 
   2  -8  10       12.35       12.11      2.94 o 
   3  -8  10        1.73        1.47      1.85 o 
  -6  -7  10       32.39       32.67      4.80 o 
  -5  -7  10       60.72       61.90      5.19 o 
  -4  -7  10        1.43        3.26      1.28 o 
  -3  -7  10       14.72       17.63      3.14 o 
  -2  -7  10        5.13        7.93      1.54 o 
  -1  -7  10       34.87       32.50      2.86 o 
   0  -7  10        0.59        0.00      1.32 o 
   1  -7  10       38.59       33.00      3.91 o 
   2  -7  10       12.60       11.89      2.92 o 
   3  -7  10       13.63       18.24      3.50 o 
   4  -7  10        3.76        2.14      1.43 o 
  -6  -6  10        0.25        0.45      1.89 o 
  -5  -6  10      124.05      126.09      7.98 o 
  -4  -6  10       93.05       91.65      4.28 o 
  -3  -6  10      115.24      125.58      5.61 o 
  -2  -6  10      150.09      155.37      5.51 o 
  -1  -6  10      159.27      153.58      5.34 o 
   0  -6  10      324.15      325.34     13.12 o 
   1  -6  10      239.36      261.02     11.28 o 
   2  -6  10       30.24       29.36      3.77 o 
   3  -6  10       16.61       14.20      2.15 o 
   4  -6  10        0.36       -0.47      1.13 o 
   5  -6  10       18.06       19.37      2.82 o 
  -6  -5  10      221.27      250.78     12.57 o 
  -5  -5  10       23.49       23.67      3.78 o 
  -4  -5  10      105.03      103.64      4.46 o 
  -3  -5  10       16.12       17.73      2.64 o 
  -2  -5  10       13.47       16.43      1.85 o 
  -1  -5  10      261.55      269.40     13.28 o 
   0  -5  10        0.78        0.65      0.81 o 
   1  -5  10        6.02        6.03      1.89 o 
   2  -5  10       34.76       31.50      3.64 o 
   3  -5  10      237.85      239.13      7.85 o 
   4  -5  10        0.09        0.03      1.58 o 
   5  -5  10      162.57      173.01      9.25 o 
  -6  -4  10       25.60       24.51      4.19 o 
  -5  -4  10        4.29        5.03      2.26 o 
  -4  -4  10       30.14       30.42      4.04 o 
  -3  -4  10       18.68       20.84      2.03 o 
  -2  -4  10       17.93       17.60      2.13 o 
  -1  -4  10       13.74       11.89      1.56 o 
   0  -4  10      101.08       98.45      4.30 o 
   1  -4  10        9.81        5.39      1.70 o 
   2  -4  10      294.14      285.02     11.63 o 
   3  -4  10        1.01       -0.17      1.20 o 
   4  -4  10      426.24      459.29     12.81 o 
   5  -4  10       92.57      100.05      5.22 o 
  -6  -3  10       18.50       17.36      3.63 o 
  -5  -3  10        0.55       -0.73      1.63 o 
  -4  -3  10        0.30       -1.39      1.22 o 
  -3  -3  10       55.73       61.45      3.12 o 
  -2  -3  10       15.99       13.79      2.58 o 
  -1  -3  10       24.44       24.66      3.09 o 
   0  -3  10       46.66       43.54      4.71 o 
   1  -3  10      251.09      242.52      6.82 o 
   2  -3  10      139.66      131.09      6.76 o 
   3  -3  10      345.34      357.21     13.85 o 
   4  -3  10       25.88       22.30      3.28 o 
   5  -3  10       89.74      106.19      7.13 o 
   6  -3  10        2.76        1.76      1.99 o 
  -6  -2  10       23.29       24.42      4.39 o 
  -5  -2  10       20.31       23.11      4.17 o 
  -4  -2  10        9.80       11.93      2.96 o 
  -3  -2  10       64.64       66.01      5.23 o 
  -2  -2  10      378.27      356.19      9.26 o 
  -1  -2  10      107.44       95.00      2.94 o 
   0  -2  10       94.88       90.99      5.45 o 
   1  -2  10      341.15      334.59     12.16 o 
   2  -2  10       63.50       70.28      4.53 o 
   3  -2  10       94.75       87.44      5.40 o 
   4  -2  10       29.18       25.93      3.38 o 
   5  -2  10       21.34       22.77      3.63 o 
   6  -2  10        3.23        0.72      1.88 o 
  -6  -1  10       29.89       27.37      4.59 o 
  -5  -1  10        9.19       10.70      3.14 o 
  -4  -1  10       67.23       70.39      5.78 o 
  -3  -1  10       57.21       66.45      5.37 o 
  -2  -1  10        0.05        0.35      0.76 o 
  -1  -1  10       28.33       37.20      3.82 o 
   0  -1  10       34.11       40.49      2.99 o 
   1  -1  10       10.64       15.18      2.13 o 
   2  -1  10      625.70      663.51     21.38 o 
   3  -1  10      105.23      100.28      5.72 o 
   4  -1  10       10.93       14.76      2.70 o 
   5  -1  10        5.18        9.19      2.47 o 
   6  -1  10        8.88       14.49      3.12 o 
  -6   0  10       15.06       21.96      4.29 o 
  -5   0  10       14.63       10.61      3.06 o 
  -4   0  10       74.99       58.92      5.65 o 
  -3   0  10       41.28       37.41      5.52 o 
  -2   0  10      214.26      229.46      7.02 o 
  -1   0  10        4.62        3.19      0.83 o 
   0   0  10        1.75        1.00      0.73 o 
   1   0  10       72.52       84.53      4.48 o 
   2   0  10      289.79      277.42     10.41 o 
   3   0  10        0.00       -0.40      1.00 o 
   4   0  10       58.70       53.44      4.25 o 
   5   0  10       34.30       33.62      3.85 o 
   6   0  10       60.42       74.24      5.70 o 
  -6   1  10        1.59        2.97      2.34 o 
  -5   1  10       63.19       60.53      6.01 o 
  -4   1  10       90.22       94.54      4.55 o 
  -3   1  10      227.05      222.37      7.25 o 
  -2   1  10      139.77      161.63      8.00 o 
  -1   1  10        7.60        7.56      1.92 o 
   0   1  10       17.30       20.57      1.55 o 
   1   1  10        3.59        3.75      1.16 o 
   2   1  10        1.46        3.91      1.27 o 
   3   1  10      182.22      178.01      7.80 o 
   4   1  10       41.93       46.13      3.82 o 
   5   1  10       40.22       41.54      4.19 o 
   6   1  10       95.73      103.81      6.70 o 
   7   1  10       83.81       73.90      5.95 o 
  -6   2  10       10.26       10.72      3.55 o 
  -5   2  10        3.12        3.36      1.66 o 
  -4   2  10        7.90        7.69      1.98 o 
  -3   2  10        8.94       11.97      2.74 o 
  -2   2  10       15.01       13.12      2.62 o 
  -1   2  10        0.01       -1.43      0.96 o 
   0   2  10        1.72        3.10      0.76 o 
   1   2  10        6.02        8.28      1.44 o 
   2   2  10      590.38      582.32     18.48 o 
   3   2  10       27.07       22.47      2.65 o 
   4   2  10       16.09       15.84      2.60 o 
   5   2  10       39.15       40.69      4.04 o 
   6   2  10      447.27      494.81     18.45 o 
   7   2  10       11.47       13.31      3.25 o 
  -5   3  10        5.14        6.04      1.86 o 
  -4   3  10        6.50        5.94      2.02 o 
  -3   3  10        0.06        3.60      1.94 o 
  -2   3  10      122.04      120.23      7.25 o 
  -1   3  10       37.03       29.84      3.68 o 
   0   3  10      699.95      630.29     22.78 o 
   1   3  10      155.54      136.36      4.46 o 
   2   3  10        5.78        7.56      1.56 o 
   3   3  10       32.73       38.59      3.15 o 
   4   3  10        8.07        8.94      2.08 o 
   5   3  10       25.30       31.47      3.54 o 
   6   3  10       58.62       54.25      4.76 o 
   7   3  10        0.04        0.36      1.66 o 
  -5   4  10        1.48        1.28      2.02 o 
  -4   4  10       88.99       88.92      9.25 o 
  -3   4  10        0.90       -0.01      1.79 o 
  -2   4  10      341.36      334.42     14.53 o 
  -1   4  10      210.12      196.35     10.08 o 
   0   4  10       18.10       22.18      3.29 o 
   1   4  10      172.55      163.47      5.04 o 
   2   4  10       88.14       78.49      4.12 o 
   3   4  10       63.57       63.32      3.98 o 
   4   4  10        0.79       -0.14      1.11 o 
   5   4  10      128.35      127.17      6.92 o 
   6   4  10       14.65       14.52      3.02 o 
   7   4  10        0.21       -1.21      1.58 o 
  -5   5  10        1.44        2.61      2.52 o 
  -4   5  10        2.57        2.26      2.28 o 
  -3   5  10      200.18      200.04     10.89 o 
  -2   5  10       51.48       56.13      5.28 o 
  -1   5  10       52.91       47.30      4.93 o 
   0   5  10       43.74       39.44      4.38 o 
   1   5  10       67.54       66.82      5.45 o 
   2   5  10        2.84        1.62      0.88 o 
   3   5  10        0.66        1.52      1.07 o 
   4   5  10      222.57      218.27      9.19 o 
   5   5  10       31.46       27.18      3.24 o 
  -4   6  10       15.60       10.75      3.25 o 
  -3   6  10        1.61        2.98      2.37 o 
  -2   6  10      131.67      144.74      9.02 o 
  -1   6  10        8.91        3.90      2.07 o 
   0   6  10       38.88       34.40      4.40 o 
   1   6  10       20.41       18.65      3.40 o 
   2   6  10      201.73      208.42      6.43 o 
   3   6  10       52.96       47.63      3.40 o 
   4   6  10        0.96        2.22      1.30 o 
   5   6  10        0.96        1.62      1.48 o 
   6   6  10        1.86        2.79      1.67 o 
  -4   7  10       58.10       66.50      6.79 o 
  -3   7  10       90.94       90.68      7.43 o 
  -2   7  10        0.73       -1.39      1.71 o 
  -1   7  10       16.53       19.93      3.92 o 
   0   7  10        3.29        2.96      2.12 o 
   1   7  10       23.55       14.29      3.36 o 
   2   7  10       93.95       84.95      6.67 o 
   3   7  10      238.68      245.46      7.91 o 
   4   7  10      143.53      144.53      7.08 o 
   5   7  10        1.41        0.93      1.48 o 
   6   7  10       24.50       18.62      3.11 o 
  -3   8  10       14.25       16.91      4.10 o 
  -2   8  10       27.19       30.65      4.87 o 
  -1   8  10       67.60       70.43      6.37 o 
   0   8  10       13.06       20.40      4.05 o 
   1   8  10        9.03       15.16      3.50 o 
   2   8  10      155.30      161.74      9.81 o 
   3   8  10       22.47       17.03      2.02 o 
   4   8  10      203.35      216.79      7.44 o 
   5   8  10        3.47        5.51      1.99 o 
   6   8  10       35.03       38.73      4.30 o 
  -2   9  10       63.92       74.34      7.10 o 
  -1   9  10       71.44       78.22      7.04 o 
   0   9  10        0.42        0.78      2.12 o 
   1   9  10      652.95      650.98     26.10 o 
   2   9  10      215.64      216.82     12.11 o 
   3   9  10      210.44      210.42     11.97 o 
   4   9  10        9.66        7.28      1.73 o 
   5   9  10       55.66       52.77      3.66 o 
  -1  10  10        1.99       -0.72      2.17 o 
   0  10  10      111.50      123.41      9.16 o 
   1  10  10       50.45       44.12      5.84 o 
   2  10  10      141.64      145.16      9.89 o 
   3  10  10       28.75       29.34      4.87 o 
   4  10  10        7.06        7.46      3.16 o 
   5  10  10       21.93       23.75      2.91 o 
   0  11  10        1.27        2.40      2.64 o 
   1  11  10        0.68       -0.98      2.25 o 
   2  11  10       61.15       64.14      7.04 o 
   3  11  10        0.71        2.48      2.70 o 
   4  11  10        9.99        8.66      3.52 o 
  -3 -10  11       13.42        7.72      1.98 o 
  -2 -10  11       66.50       59.30      5.88 o 
  -1 -10  11       10.01       13.83      3.42 o 
   0 -10  11        6.09        2.53      2.28 o 
   1 -10  11        2.96        4.02      2.30 o 
  -4  -9  11        0.19       -0.68      1.08 o 
  -3  -9  11       84.77       90.35     11.98 o 
  -2  -9  11        1.12        0.95      1.15 o 
  -1  -9  11        8.41        6.07      2.42 o 
   0  -9  11        0.17        1.43      1.71 o 
   1  -9  11        2.25        1.12      1.74 o 
   2  -9  11        4.17        1.11      1.90 o 
  -5  -8  11        0.62        1.26      1.30 o 
  -4  -8  11       90.13       89.91      4.58 o 
  -3  -8  11        0.46        0.39      1.09 o 
  -2  -8  11       66.40       60.48      4.99 o 
  -1  -8  11       49.44       43.76      4.67 o 
   0  -8  11       94.17      105.32      7.06 o 
   1  -8  11        5.22        3.20      1.94 o 
   2  -8  11        0.12       -0.12      1.62 o 
   3  -8  11        0.85        0.62      1.75 o 
  -5  -7  11        8.59       18.10      3.77 o 
  -4  -7  11       24.94       20.79      2.42 o 
  -3  -7  11       99.30      104.94      4.69 o 
  -2  -7  11       10.83        9.11      2.42 o 
  -1  -7  11       36.63       30.25      2.46 o 
   0  -7  11        0.24        0.55      1.50 o 
   1  -7  11       32.04       27.98      3.78 o 
   2  -7  11       48.65       45.33      4.88 o 
   3  -7  11        2.56        1.45      1.84 o 
   4  -7  11       47.31       56.48      5.70 o 
  -5  -6  11       62.08       65.55      6.15 o 
  -4  -6  11      233.01      225.21      8.38 o 
  -3  -6  11       44.94       44.23      3.06 o 
  -2  -6  11      242.87      209.71      6.88 o 
  -1  -6  11      138.16      139.56      5.17 o 
   0  -6  11       27.27       23.56      3.37 o 
   1  -6  11      126.55      126.17      7.32 o 
   2  -6  11       32.16       32.53      3.99 o 
   3  -6  11        1.92        1.81      1.27 o 
   4  -6  11        0.14       -0.22      2.08 o 
  -6  -5  11       52.01       58.23      6.23 o 
  -5  -5  11        9.46        8.92      2.74 o 
  -4  -5  11       38.64       31.13      4.27 o 
  -3  -5  11        4.00        2.56      1.16 o 
  -2  -5  11      101.49      109.50      5.37 o 
  -1  -5  11       41.33       36.97      2.58 o 
   0  -5  11        4.18        5.78      1.28 o 
   1  -5  11        1.02        1.35      1.34 o 
   2  -5  11       38.34       35.61      3.94 o 
   3  -5  11        6.20        2.57      1.68 o 
   4  -5  11        0.33       -0.03      1.48 o 
   5  -5  11        0.01        1.86      1.48 o 
  -6  -4  11        0.20        1.61      2.20 o 
  -5  -4  11       13.82       17.25      3.57 o 
  -4  -4  11        0.75        0.26      1.49 o 
  -3  -4  11       21.95       22.32      2.17 o 
  -2  -4  11       37.21       37.96      2.62 o 
  -1  -4  11        2.51        2.71      1.48 o 
   0  -4  11        0.06        0.73      0.81 o 
   1  -4  11       23.96       22.75      3.05 o 
   2  -4  11       68.65       63.32      4.76 o 
   3  -4  11      489.39      493.19     18.19 o 
   4  -4  11       35.79       40.24      4.40 o 
   5  -4  11      124.04      138.85      8.28 o 
  -6  -3  11       17.57       11.84      3.32 o 
  -5  -3  11       41.88       35.00      4.80 o 
  -4  -3  11       10.51       12.02      2.97 o 
  -3  -3  11       30.23       27.84      3.86 o 
  -2  -3  11       39.34       39.85      2.64 o 
  -1  -3  11       74.04       70.69      4.64 o 
   0  -3  11       16.73       14.39      2.17 o 
   1  -3  11      124.77      115.33      4.28 o 
   2  -3  11      704.74      701.78     23.23 o 
   3  -3  11      112.02      105.14      6.37 o 
   4  -3  11      285.49      260.01     11.55 o 
   5  -3  11       12.56       13.99      3.30 o 
  -6  -2  11       16.27       15.56      3.78 o 
  -5  -2  11       16.07       14.79      3.42 o 
  -4  -2  11        0.56        0.59      1.68 o 
  -3  -2  11      127.15      118.60      7.59 o 
  -2  -2  11       43.95       58.85      4.89 o 
  -1  -2  11       21.02       20.27      1.86 o 
   0  -2  11      538.91      536.46     12.74 o 
   1  -2  11      416.53      391.92     14.00 o 
   2  -2  11      505.28      515.13     17.83 o 
   3  -2  11      550.10      529.62     18.60 o 
   4  -2  11       41.03       39.41      4.14 o 
   5  -2  11       44.02       43.89      4.81 o 
   6  -2  11        0.48       -0.37      1.84 o 
  -6  -1  11        0.25        0.26      2.08 o 
  -5  -1  11        5.52        7.10      2.74 o 
  -4  -1  11      192.27      168.30      9.72 o 
  -3  -1  11       88.77       87.00      6.49 o 
  -2  -1  11        1.41        0.46      1.14 o 
  -1  -1  11      874.75      861.69     17.59 o 
   0  -1  11       34.63       33.88      2.84 o 
   1  -1  11      192.10      200.21      8.28 o 
   2  -1  11        0.41        0.46      1.21 o 
   3  -1  11       16.52       19.57      2.88 o 
   4  -1  11       16.57       20.03      3.21 o 
   5  -1  11        6.48        5.67      2.25 o 
   6  -1  11        5.78        5.50      2.37 o 
  -6   0  11      173.75      169.29     10.53 o 
  -5   0  11      182.65      183.53     10.69 o 
  -4   0  11      133.66      128.42      8.37 o 
  -2   0  11        5.44        8.36      3.31 o 
  -1   0  11      338.77      326.53     12.91 o 
   0   0  11       30.47       26.04      2.19 o 
   1   0  11      116.24      122.21      5.74 o 
   2   0  11        0.03       -0.17      0.89 o 
   3   0  11       68.16       71.12      4.82 o 
   4   0  11       11.00        8.90      2.34 o 
   5   0  11       28.78       27.83      3.73 o 
   6   0  11        0.05        1.54      1.80 o 
  -6   1  11        0.58        0.17      2.35 o 
  -5   1  11        5.31        2.08      2.10 o 
  -4   1  11       43.16       40.26      4.90 o 
  -3   1  11       14.31       12.38      1.88 o 
  -2   1  11       15.77       21.42      3.05 o 
  -1   1  11       11.93       13.42      2.49 o 
   0   1  11      162.72      151.55      4.82 o 
   1   1  11       90.40       93.99      4.69 o 
   2   1  11      849.28      879.57     26.95 o 
   3   1  11       20.93       18.57      2.57 o 
   4   1  11      175.95      177.62      8.44 o 
   5   1  11        0.14        2.66      1.79 o 
   6   1  11        1.00        3.43      2.07 o 
  -5   2  11       34.33       28.95      4.90 o 
  -4   2  11        9.23        8.36      2.18 o 
  -3   2  11       25.91       23.25      5.34 o 
  -2   2  11      103.61      102.01      6.55 o 
  -1   2  11        0.22       -0.42      1.40 o 
   0   2  11      572.05      564.20     20.78 o 
   1   2  11       62.13       56.36      3.36 o 
   2   2  11        6.89        9.64      1.85 o 
   3   2  11       58.80       63.37      4.20 o 
   4   2  11       85.88       88.62      5.45 o 
   5   2  11        8.01        6.94      2.11 o 
   6   2  11      113.50      116.78      7.29 o 
  -5   3  11        1.49        1.80      1.67 o 
  -4   3  11       14.70       14.06      2.28 o 
  -3   3  11       87.31       77.06      5.98 o 
  -2   3  11      472.62      472.68     18.69 o 
  -1   3  11      420.71      387.95     16.04 o 
   0   3  11      105.82       97.32      6.35 o 
   1   3  11      165.73      179.76      5.53 o 
   2   3  11        2.46        2.40      1.27 o 
   3   3  11        0.48        1.79      1.17 o 
   4   3  11      133.09      119.50      6.38 o 
   5   3  11       65.42       65.80      4.94 o 
   6   3  11       17.46       16.74      3.19 o 
  -5   4  11       35.31       36.34      4.98 o 
  -4   4  11        1.18        0.23      1.39 o 
  -3   4  11       33.63       31.87      4.45 o 
  -2   4  11       73.26       68.19      5.68 o 
  -1   4  11      209.09      208.35     10.79 o 
   0   4  11        0.15        0.14      1.32 o 
   1   4  11      156.20      133.08      7.96 o 
   2   4  11       43.00       40.12      3.01 o 
   3   4  11      116.10      127.28      6.25 o 
   4   4  11       65.67       68.56      4.65 o 
   5   4  11       17.52       14.86      2.76 o 
   6   4  11        3.06        3.65      1.89 o 
  -4   5  11       10.12        5.23      2.80 o 
  -3   5  11       31.34       23.34      4.10 o 
  -2   5  11      481.41      501.68     20.51 o 
  -1   5  11      278.63      278.51     13.27 o 
   0   5  11        4.42        4.73      2.20 o 
   1   5  11      118.19      124.55      7.93 o 
   2   5  11       43.01       50.88      2.75 o 
   3   5  11       21.62       19.56      2.40 o 
   4   5  11       15.62        7.65      1.93 o 
   5   5  11        0.01        0.76      1.25 o 
   6   5  11        1.42        1.89      1.65 o 
  -4   6  11        0.89        2.46      2.35 o 
  -3   6  11        8.07        7.83      3.23 o 
  -2   6  11       48.49       49.56      5.52 o 
  -1   6  11       13.68       11.04      3.11 o 
   0   6  11        0.44        0.60      1.66 o 
   1   6  11       14.23       16.30      3.36 o 
   2   6  11      295.81      248.63     12.60 o 
   3   6  11        5.70        5.23      1.34 o 
   4   6  11       84.78       86.02      5.25 o 
   5   6  11       24.52       18.30      2.94 o 
   6   6  11       97.27      108.35      6.82 o 
  -3   7  11       16.75       23.36      4.50 o 
  -2   7  11        5.17        6.58      2.70 o 
  -1   7  11        7.25        5.07      2.31 o 
   0   7  11       46.46       55.76      5.88 o 
   1   7  11      134.33      111.27      7.94 o 
   2   7  11       64.38       61.00      5.79 o 
   3   7  11       95.77       87.33      4.05 o 
   4   7  11        0.04       -0.24      1.16 o 
   5   7  11       14.49       18.03      2.92 o 
   6   7  11        6.67        2.31      1.88 o 
  -3   8  11       30.22       29.77      5.05 o 
  -2   8  11        3.99        1.70      2.21 o 
  -1   8  11       15.75        9.28      3.14 o 
   0   8  11       94.19       97.41      7.69 o 
   1   8  11        1.46        0.99      2.07 o 
   2   8  11       82.25       83.14      7.13 o 
   3   8  11       13.97       19.40      4.18 o 
   4   8  11       23.23       20.33      2.38 o 
   5   8  11        0.00        2.80      1.86 o 
  -2   9  11        0.75        0.03      2.06 o 
  -1   9  11      217.73      239.24     13.44 o 
   0   9  11       25.24       23.87      4.59 o 
   1   9  11      161.29      135.76      9.63 o 
   2   9  11        0.80       -1.26      1.98 o 
   3   9  11       60.16       55.26      6.37 o 
   4   9  11        1.51        6.79      3.08 o 
   5   9  11        3.37        4.90      1.75 o 
  -1  10  11       16.10        9.99      3.63 o 
   0  10  11        1.28       -0.72      2.26 o 
   1  10  11      131.39      147.15     10.27 o 
   2  10  11       80.55       82.45      7.66 o 
   3  10  11       11.89       14.14      3.97 o 
   4  10  11        2.23        2.12      2.71 o 
   1  11  11        6.68        4.58      3.16 o 
   2  11  11        4.78        1.94      2.64 o 
   3  11  11       30.02       34.53      5.72 o 
  -2 -10  12       18.24       26.95      4.37 o 
  -1 -10  12        1.72        2.56      2.06 o 
   0 -10  12        7.54        8.38      2.96 o 
  -4  -9  12        0.32       -0.05      1.30 o 
  -3  -9  12        2.05        1.64      1.34 o 
  -2  -9  12       58.74       75.78      6.28 o 
  -1  -9  12       16.92       12.65      3.15 o 
   0  -9  12        0.83        0.45      1.77 o 
   1  -9  12       38.51       40.18      4.99 o 
  -4  -8  12        1.51        0.59      1.24 o 
  -3  -8  12      109.89      106.90      6.57 o 
  -2  -8  12        0.01        0.83      1.15 o 
  -1  -8  12        7.37        4.35      2.12 o 
   0  -8  12      100.35       91.53      6.58 o 
   1  -8  12       45.66       34.04      4.48 o 
   2  -8  12       11.23       10.08      3.02 o 
  -5  -7  12       18.38       24.37      4.20 o 
  -4  -7  12        1.39        0.26      1.14 o 
  -3  -7  12      166.70      178.09     13.63 o 
  -2  -7  12      176.84      147.54      5.74 o 
  -1  -7  12        4.54        5.61      1.45 o 
   0  -7  12      162.39      141.18      8.09 o 
   1  -7  12        8.85        3.96      2.04 o 
   2  -7  12        9.38       10.90      2.97 o 
   3  -7  12        2.21        6.74      2.57 o 
  -5  -6  12       89.79      106.28      7.83 o 
  -4  -6  12       28.41       29.37      4.32 o 
  -3  -6  12        0.40        0.31      1.04 o 
  -2  -6  12        2.45        3.29      1.27 o 
  -1  -6  12        5.20        2.65      1.15 o 
   0  -6  12       57.84       39.68      4.17 o 
   1  -6  12        0.64       -0.51      1.35 o 
   2  -6  12       65.27       68.33      5.47 o 
   3  -6  12        4.78        8.70      2.66 o 
   4  -6  12        7.24        6.75      2.39 o 
  -5  -5  12       16.53       17.62      3.74 o 
  -4  -5  12      375.66      399.46     16.84 o 
  -3  -5  12       38.90       37.80      2.90 o 
  -2  -5  12      275.74      258.51      7.98 o 
  -1  -5  12       63.77       62.54      3.36 o 
   0  -5  12       39.18       32.97      4.95 o 
   1  -5  12        0.64        0.42      1.38 o 
   2  -5  12       12.51        7.57      2.25 o 
   3  -5  12        2.20        1.86      1.72 o 
   4  -5  12       37.09       31.94      4.26 o 
  -5  -4  12       61.54       61.89      6.22 o 
  -4  -4  12        5.16       12.33      3.09 o 
  -3  -4  12       19.75       19.97      3.64 o 
  -2  -4  12        2.64        1.58      1.06 o 
  -1  -4  12       66.28       62.40      3.30 o 
   0  -4  12        0.45        1.41      0.94 o 
   1  -4  12       32.74       27.46      3.38 o 
   2  -4  12        0.08        2.22      1.53 o 
   3  -4  12        3.09        2.60      1.81 o 
   4  -4  12       11.08        6.33      2.21 o 
   5  -4  12        6.58        8.11      2.01 o 
  -5  -3  12        0.82        1.20      2.02 o 
  -4  -3  12        0.95        4.23      2.11 o 
  -3  -3  12       98.61       85.30      6.43 o 
  -2  -3  12        0.00       -0.14      0.90 o 
  -1  -3  12        0.10        0.03      0.84 o 
   0  -3  12       10.49       12.83      1.71 o 
   1  -3  12      304.27      318.65      8.72 o 
   2  -3  12       17.05       18.12      2.87 o 
   3  -3  12      273.52      299.65     12.59 o 
   4  -3  12       55.07       48.72      4.76 o 
   5  -3  12       27.37       29.06      4.57 o 
  -6  -2  12        4.77        3.77      2.67 o 
  -5  -2  12       46.22       47.31      5.78 o 
  -4  -2  12      215.55      195.56     10.81 o 
  -3  -2  12        0.15        1.16      1.80 o 
  -2  -2  12      131.03      116.46      7.34 o 
  -1  -2  12       16.35       15.32      3.19 o 
   0  -2  12       18.86       22.03      1.95 o 
   1  -2  12      261.41      259.33      7.36 o 
   2  -2  12      315.51      324.73     12.70 o 
   3  -2  12       16.14       19.79      3.05 o 
   4  -2  12      122.08      131.24      7.53 o 
   5  -2  12        7.92        9.90      3.10 o 
  -5  -1  12        1.37       -0.26      1.97 o 
  -4  -1  12       57.49       55.68      5.98 o 
  -3  -1  12        6.48        6.63      2.39 o 
  -2  -1  12      228.42      229.07     10.93 o 
  -1  -1  12        1.14        2.89      1.14 o 
   0  -1  12     1015.46     1049.38     23.27 o 
   1  -1  12      267.81      273.80     10.65 o 
   2  -1  12      262.03      279.69     11.12 o 
   3  -1  12      203.26      218.23      9.72 o 
   4  -1  12       57.05       65.86      5.22 o 
   5  -1  12        0.12        3.07      1.94 o 
   6  -1  12       19.19       20.91      4.02 o 
  -5   0  12       30.52       33.09      5.05 o 
  -4   0  12       61.17       44.95      5.55 o 
  -3   0  12        6.25        7.10      2.39 o 
  -2   0  12      175.81      180.66      9.31 o 
  -1   0  12       68.22       76.96      5.21 o 
   0   0  12        0.86        1.60      0.97 o 
   1   0  12       12.17       12.46      2.11 o 
   2   0  12        1.86       -0.91      1.12 o 
   3   0  12       12.82       13.26      2.60 o 
   4   0  12       33.90       26.64      3.43 o 
   5   0  12        3.77        2.62      1.81 o 
   6   0  12       21.49       15.25      3.36 o 
  -5   1  12        0.96       -0.46      2.24 o 
  -4   1  12        1.19        0.75      1.72 o 
  -3   1  12        0.08       -0.44      1.11 o 
  -2   1  12      263.74      265.81     11.81 o 
  -1   1  12      145.94      155.57      8.24 o 
   0   1  12      352.45      324.24     13.61 o 
   1   1  12      122.14      120.51      5.89 o 
   2   1  12        6.99       10.68      2.04 o 
   3   1  12       34.38       28.20      3.09 o 
   4   1  12        8.49        6.02      1.97 o 
   5   1  12       58.35       66.34      5.25 o 
   6   1  12      169.07      188.80      9.98 o 
  -5   2  12       14.12       13.76      3.69 o 
  -4   2  12       38.99       39.54      5.06 o 
  -3   2  12       62.95       69.84      3.99 o 
  -2   2  12      138.90      142.40      8.21 o 
  -1   2  12      402.31      433.29     17.37 o 
   0   2  12       43.76       41.37      4.30 o 
   1   2  12       77.45       76.88      4.06 o 
   2   2  12        7.59        6.13      1.66 o 
   3   2  12       44.68       39.84      3.45 o 
   4   2  12       71.79       64.47      4.76 o 
   5   2  12      302.75      294.02     12.45 o 
   6   2  12       25.74       17.88      3.39 o 
  -5   3  12        1.59        0.42      2.52 o 
  -4   3  12       54.36       51.04      3.78 o 
  -3   3  12       73.39       80.76      6.26 o 
  -2   3  12        3.60        1.88      2.07 o 
  -1   3  12      472.99      463.18     18.68 o 
   0   3  12       43.43       37.64      4.28 o 
   1   3  12        0.03       -0.45      1.48 o 
   2   3  12      106.15       91.25      4.85 o 
   3   3  12      327.63      300.17     11.42 o 
   4   3  12       46.60       42.46      3.92 o 
   5   3  12      104.26       88.57      5.86 o 
   6   3  12        1.04        0.35      1.53 o 
  -4   4  12        0.77       -0.39      1.74 o 
  -3   4  12        1.53        2.93      2.28 o 
  -2   4  12      248.84      224.12     11.46 o 
  -1   4  12      523.43      541.79     21.49 o 
   0   4  12       37.27       41.16      4.59 o 
   1   4  12       33.58       24.04      3.76 o 
   2   4  12        2.44        2.88      1.10 o 
   3   4  12       60.81       57.32      4.05 o 
   4   4  12        0.22       -0.73      1.08 o 
   5   4  12        0.15        2.22      1.57 o 
   6   4  12        0.00       -0.72      1.34 o 
  -4   5  12        0.23       -0.45      2.14 o 
  -3   5  12        0.76       -2.20      1.92 o 
  -2   5  12       41.07       38.52      4.98 o 
  -1   5  12       30.61       30.92      4.39 o 
   0   5  12        1.35        3.68      2.02 o 
   1   5  12        0.97       -0.21      1.49 o 
   2   5  12      122.49      102.16      7.36 o 
   3   5  12       17.74       17.05      2.34 o 
   4   5  12       74.51       77.27      5.01 o 
   5   5  12       33.01       36.80      3.83 o 
   6   5  12       62.59       56.87      4.86 o 
  -3   6  12       30.12       30.87      4.96 o 
  -2   6  12        4.34        3.33      2.42 o 
  -1   6  12       25.16       25.31      4.40 o 
   0   6  12       14.83       13.90      3.43 o 
   1   6  12       76.49       56.36      5.72 o 
   2   6  12      185.06      177.33     10.44 o 
   3   6  12       50.80       43.98      4.92 o 
   4   6  12       72.01       68.30      4.65 o 
   5   6  12        0.90        1.58      1.47 o 
   6   6  12       39.25       51.61      4.94 o 
  -3   7  12       34.65       39.11      5.61 o 
  -2   7  12        2.31        4.74      2.65 o 
  -1   7  12       82.94       76.57      6.97 o 
   0   7  12       15.25       15.38      3.66 o 
   1   7  12        2.62        0.67      1.86 o 
   2   7  12        6.49        0.44      1.94 o 
   3   7  12       30.75       27.52      4.69 o 
   4   7  12       79.71       83.80      5.24 o 
   5   7  12      141.38      151.84      7.91 o 
  -2   8  12        2.14        2.93      2.43 o 
  -1   8  12        2.24        1.72      2.33 o 
   0   8  12       17.69       20.41      4.17 o 
   1   8  12        2.90        3.21      2.28 o 
   2   8  12       24.02       12.74      3.52 o 
   3   8  12       15.99       12.46      3.73 o 
   4   8  12       31.41       40.59      3.19 o 
   5   8  12       49.16       49.70      4.34 o 
  -1   9  12        2.04        3.70      2.78 o 
   0   9  12        8.99        9.55      3.59 o 
   1   9  12       23.57       22.66      4.58 o 
   2   9  12        4.69        4.41      2.76 o 
   3   9  12       66.57       66.42      7.12 o 
   4   9  12        8.56        5.58      3.20 o 
   0  10  12        0.01       -0.55      2.44 o 
   1  10  12        0.91        1.38      2.52 o 
   2  10  12        4.03        7.17      3.38 o 
   3  10  12        1.87        3.21      2.71 o 
  -3  -9  13       20.91       29.02      2.98 o 
  -2  -9  13        0.61        1.48      1.89 o 
  -1  -9  13        0.67        1.67      1.93 o 
   0  -9  13        8.11        3.27      2.08 o 
   1  -9  13        7.41        2.78      2.19 o 
  -4  -8  13        0.02       -0.26      1.20 o 
  -3  -8  13        1.63        2.76      1.50 o 
  -2  -8  13        0.26        2.14      1.22 o 
  -1  -8  13        0.00        0.90      1.80 o 
   0  -8  13       22.61       29.81      4.26 o 
   1  -8  13       26.06       31.61      4.50 o 
   2  -8  13       24.09       25.78      4.32 o 
  -4  -7  13        3.31        3.20      2.06 o 
  -3  -7  13        0.61       -0.69      1.19 o 
  -2  -7  13       16.02       11.98      2.03 o 
  -1  -7  13       26.69       23.23      3.67 o 
   0  -7  13        7.74        7.92      2.37 o 
   1  -7  13       21.74       18.39      3.54 o 
   2  -7  13        4.74        5.48      2.39 o 
   3  -7  13       21.41       32.07      4.54 o 
  -5  -6  13       18.34       15.07      3.61 o 
  -4  -6  13       16.33       18.64      3.74 o 
  -3  -6  13       12.09       13.23      2.14 o 
  -2  -6  13        0.54        0.52      1.50 o 
  -1  -6  13        0.74       -0.26      1.00 o 
   0  -6  13        7.29        7.43      2.24 o 
   1  -6  13        0.00       -0.67      1.44 o 
   2  -6  13        3.22        3.65      1.98 o 
   3  -6  13        2.45        1.23      1.80 o 
  -5  -5  13        7.86       10.07      3.09 o 
  -4  -5  13       68.29       58.69      5.88 o 
  -3  -5  13        6.82        4.42      2.19 o 
  -2  -5  13       74.66       76.88      5.34 o 
  -1  -5  13       32.67       22.37      3.32 o 
   0  -5  13        2.10        1.66      1.44 o 
   1  -5  13        8.01        6.21      2.19 o 
   2  -5  13       34.87       30.36      3.91 o 
   3  -5  13       62.38       61.82      5.38 o 
   4  -5  13        4.74        6.12      2.44 o 
  -5  -4  13       25.80       21.21      4.21 o 
  -4  -4  13       67.97       67.47      6.05 o 
  -3  -4  13      155.45      149.80      9.03 o 
  -2  -4  13        5.07        6.15      1.51 o 
  -1  -4  13        4.13        3.58      1.48 o 
   0  -4  13       19.82       23.14      2.24 o 
   1  -4  13      151.60      155.07      8.01 o 
   2  -4  13        2.02        2.60      1.58 o 
   3  -4  13        0.01        0.40      1.53 o 
   4  -4  13        3.01        0.24      1.54 o 
  -5  -3  13       16.45       13.98      3.61 o 
  -4  -3  13       76.10       80.02      6.67 o 
  -3  -3  13        4.89        6.65      2.58 o 
  -2  -3  13       13.83        6.02      2.21 o 
  -1  -3  13       44.50       40.65      2.72 o 
   0  -3  13        0.22        0.35      0.92 o 
   1  -3  13      164.94      176.21      8.46 o 
   2  -3  13      179.63      177.07      8.72 o 
   3  -3  13       42.66       46.07      4.53 o 
   4  -3  13       40.41       40.10      4.59 o 
   5  -3  13        3.21        1.29      2.19 o 
  -5  -2  13        2.18        0.84      2.19 o 
  -4  -2  13       31.59       27.38      4.66 o 
  -3  -2  13        2.03        0.78      1.70 o 
  -2  -2  13       12.90        8.37      2.66 o 
  -1  -2  13       11.96       11.78      2.78 o 
   0  -2  13      425.15      451.52     12.51 o 
   1  -2  13      303.56      318.81      8.76 o 
   2  -2  13       33.91       33.52      3.64 o 
   3  -2  13       43.67       45.09      4.35 o 
   4  -2  13       10.25       10.44      2.32 o 
   5  -2  13        9.27        5.05      2.53 o 
  -5  -1  13       74.18       86.61      7.34 o 
  -4  -1  13       13.73       11.48      3.19 o 
  -3  -1  13        2.61        0.55      1.81 o 
  -2  -1  13        6.16        6.74      2.35 o 
  -1  -1  13      187.68      190.13      9.35 o 
   0  -1  13      372.72      383.27     13.45 o 
   1  -1  13        6.70        6.24      1.76 o 
   2  -1  13      625.77      634.48     21.24 o 
   3  -1  13        2.88        0.33      1.50 o 
   4  -1  13       39.60       45.09      4.76 o 
   5  -1  13        9.68       11.69      3.01 o 
  -5   0  13        0.03       -0.57      2.24 o 
  -4   0  13      188.87      190.78     11.21 o 
  -3   0  13       74.40       72.80      6.17 o 
  -2   0  13      320.59      331.45     14.11 o 
  -1   0  13      142.80      145.41      7.87 o 
   0   0  13        5.52        5.78      2.07 o 
   1   0  13        5.15        5.46      1.68 o 
   2   0  13       37.89       36.92      3.59 o 
   3   0  13       55.76       75.92      5.26 o 
   4   0  13        4.73        2.92      1.76 o 
   5   0  13       20.30       24.24      3.74 o 
  -5   1  13       15.68       13.74      3.90 o 
  -4   1  13       10.34        5.75      2.75 o 
  -3   1  13       48.29       54.19      5.44 o 
  -2   1  13        4.85        6.43      2.34 o 
  -1   1  13       88.52       84.24      6.03 o 
   0   1  13       56.46       56.79      4.94 o 
   1   1  13       84.32       86.56      4.73 o 
   2   1  13       12.37       14.21      2.33 o 
   3   1  13       13.56       16.20      2.62 o 
   4   1  13       70.13       67.57      5.01 o 
   5   1  13        6.74        6.68      2.31 o 
   6   1  13        2.35        2.47      2.20 o 
  -5   2  13        7.13        8.97      3.23 o 
  -4   2  13       49.71       40.06      5.33 o 
  -3   2  13      130.98      125.35      5.65 o 
  -2   2  13       20.85       21.54      3.65 o 
  -1   2  13     1101.73     1154.69     39.24 o 
   0   2  13      675.36      656.58     24.34 o 
   1   2  13      326.51      320.26     14.26 o 
   2   2  13        1.75        0.45      1.14 o 
   3   2  13       21.58       17.05      2.55 o 
   4   2  13       32.44       34.12      3.69 o 
   5   2  13       82.35       70.49      5.37 o 
   6   2  13       43.26       50.40      5.20 o 
  -4   3  13        1.28        0.96      1.44 o 
  -3   3  13        0.15        0.13      1.94 o 
  -2   3  13       26.17       23.48      3.83 o 
  -1   3  13      271.44      304.47     14.08 o 
   0   3  13       18.68       15.69      3.21 o 
   1   3  13        6.10        4.50      2.28 o 
   2   3  13        6.62        6.95      1.68 o 
   3   3  13       12.34       12.77      2.24 o 
   4   3  13       91.60       86.86      5.51 o 
   5   3  13       54.43       57.16      4.79 o 
   6   3  13        3.69        5.23      2.39 o 
  -4   4  13       27.36       23.73      3.10 o 
  -3   4  13        1.53        0.27      2.11 o 
  -2   4  13       13.68       14.71      3.43 o 
  -1   4  13        1.11        3.48      2.24 o 
   0   4  13        0.63        2.98      2.04 o 
   1   4  13       44.42       44.03      4.95 o 
   2   4  13       15.22       17.77      3.64 o 
   3   4  13      470.10      425.62     15.06 o 
   4   4  13       22.38       19.01      2.98 o 
   5   4  13       27.15       22.35      3.34 o 
   6   4  13        4.71        3.77      2.03 o 
  -4   5  13       83.73       94.06      5.44 o 
  -3   5  13       32.83       40.32      5.52 o 
  -2   5  13       87.80       91.15      7.33 o 
  -1   5  13       28.04       28.54      4.46 o 
   0   5  13      137.47      132.48      8.68 o 
   1   5  13       23.93       25.84      4.26 o 
   2   5  13       66.83       62.91      5.95 o 
   3   5  13       89.08       82.67      4.96 o 
   4   5  13       41.97       37.96      3.63 o 
   5   5  13        0.85       -0.03      1.43 o 
  -3   6  13        1.06       -0.75      2.08 o 
  -2   6  13       15.00       16.64      3.95 o 
  -1   6  13       14.85       20.11      4.11 o 
   0   6  13        2.29        4.40      2.51 o 
   1   6  13       32.11       30.25      4.60 o 
   2   6  13        3.08        0.54      2.08 o 
   3   6  13       18.28       16.45      3.93 o 
   4   6  13      190.92      197.20      8.91 o 
   5   6  13        1.33        1.79      1.70 o 
  -2   7  13        0.97        0.30      2.19 o 
  -1   7  13        0.90        2.26      2.29 o 
   0   7  13       10.14       13.72      3.77 o 
   1   7  13       46.94       33.85      5.07 o 
   2   7  13       23.51       22.58      4.42 o 
   3   7  13        0.17       -1.41      1.92 o 
   4   7  13        0.90        3.16      2.49 o 
   5   7  13        0.53       -0.66      1.34 o 
  -2   8  13        4.35        5.22      2.96 o 
  -1   8  13       26.62       21.50      4.49 o 
   0   8  13        9.79        6.38      2.93 o 
   1   8  13       30.92       34.84      5.47 o 
   2   8  13       45.46       37.14      5.53 o 
   3   8  13        8.57        8.87      3.41 o 
   4   8  13       14.41       16.37      4.37 o 
  -1   9  13        2.01       -2.60      2.11 o 
   0   9  13        0.16       -0.40      2.21 o 
   1   9  13        8.54        8.70      3.63 o 
   2   9  13       32.09       44.49      6.31 o 
   3   9  13        4.77        1.53      2.49 o 
  -3  -8  14        0.01        0.63      1.32 o 
  -2  -8  14        4.29        3.52      2.06 o 
  -1  -8  14        1.63        3.07      2.07 o 
   0  -8  14       12.36       10.74      3.01 o 
   1  -8  14        1.02       -1.32      1.75 o 
  -3  -7  14        1.11        1.88      1.95 o 
  -2  -7  14        8.28       11.26      2.35 o 
  -1  -7  14       13.83       16.30      3.29 o 
   0  -7  14       16.43       14.22      3.14 o 
   1  -7  14        4.60        8.02      2.65 o 
   2  -7  14        0.57        0.28      1.75 o 
  -4  -6  14       10.69       14.19      3.57 o 
  -3  -6  14      111.43      101.41      7.24 o 
  -2  -6  14       24.79       29.32      2.79 o 
  -1  -6  14       42.30       37.56      6.45 o 
   0  -6  14       22.78       18.26      3.34 o 
   1  -6  14        7.09        5.77      2.30 o 
   2  -6  14       71.76       72.44      6.00 o 
   3  -6  14        4.67        0.36      1.94 o 
  -4  -5  14        0.49       -0.10      1.68 o 
  -3  -5  14       69.13       52.46      5.52 o 
  -2  -5  14       13.37       13.65      3.03 o 
  -1  -5  14        6.05        3.18      1.72 o 
   0  -5  14        8.86        8.75      2.47 o 
   1  -5  14        2.51        3.21      1.80 o 
   2  -5  14        1.88       -0.49      1.34 o 
   3  -5  14       20.53       17.09      3.39 o 
  -4  -4  14        8.75       10.48      3.18 o 
  -3  -4  14        0.75       -0.13      1.68 o 
  -2  -4  14       17.32       13.80      3.21 o 
  -1  -4  14       41.22       34.50      9.59 o 
   0  -4  14        6.42        9.10      1.66 o 
   1  -4  14       16.01       14.63      2.82 o 
   2  -4  14       30.44       28.57      3.74 o 
   3  -4  14        0.87        1.49      1.77 o 
   4  -4  14        1.73       -0.36      1.68 o 
  -5  -3  14        5.40       -0.19      2.29 o 
  -4  -3  14       26.99       24.54      4.55 o 
  -3  -3  14       24.56       17.07      3.65 o 
  -2  -3  14        1.07        0.86      1.83 o 
  -1  -3  14      138.61      154.54      8.81 o 
   0  -3  14        6.57        5.51      1.56 o 
   1  -3  14      189.26      198.40      9.32 o 
   2  -3  14       38.42       40.78      4.19 o 
   3  -3  14       17.28       16.56      3.07 o 
   4  -3  14        2.09        1.26      1.71 o 
  -5  -2  14       20.97       16.54      4.08 o 
  -4  -2  14        4.59        4.61      2.55 o 
  -3  -2  14        0.05        0.27      1.81 o 
  -2  -2  14        1.71       -0.01      1.62 o 
  -1  -2  14       78.17       73.06      5.88 o 
   0  -2  14       24.35       19.59      6.07 o 
   1  -2  14      410.96      463.09     11.85 o 
   2  -2  14       87.34       84.17      5.60 o 
   3  -2  14        6.38        6.17      2.25 o 
   4  -2  14       30.28       31.86      3.06 o 
   5  -2  14       36.16       42.91      5.35 o 
  -5  -1  14       29.13       20.31      4.48 o 
  -4  -1  14       37.21       43.68      5.75 o 
  -3  -1  14      143.59      133.06      8.87 o 
  -2  -1  14       62.41       42.94      4.92 o 
  -1  -1  14        3.08        2.29      1.72 o 
   1  -1  14      162.93      169.60      7.97 o 
   2  -1  14        5.74        6.38      2.06 o 
   3  -1  14       10.24       11.12      2.58 o 
   4  -1  14       30.07       34.24      4.30 o 
   5  -1  14        3.09        4.95      2.39 o 
  -4   0  14       19.59       23.92      4.65 o 
  -3   0  14       41.41       40.78      5.27 o 
  -2   0  14       49.96       49.24      5.04 o 
   0   0  14     1140.63     1182.72     39.65 o 
   1   0  14     1213.26     1293.27     38.55 o 
   2   0  14      100.83      110.73      6.22 o 
   3   0  14       57.58       56.77      4.57 o 
   4   0  14       16.29       15.51      3.02 o 
   5   0  14        6.97        8.46      2.55 o 
  -4   1  14        1.89        4.68      2.70 o 
  -3   1  14       55.54       31.48      4.52 o 
  -1   1  14      257.06      266.61     12.44 o 
   0   1  14      790.59      824.97     29.35 o 
   1   1  14        1.99        1.97      1.79 o 
   2   1  14        4.03        6.14      1.85 o 
   3   1  14        0.44        1.56      1.38 o 
   4   1  14       97.93      103.16      6.44 o 
   5   1  14        0.00        2.47      1.65 o 
  -4   2  14        4.31        0.91      2.17 o 
  -3   2  14       28.27       28.86      4.42 o 
  -2   2  14       19.35       11.69      3.09 o 
  -1   2  14       25.50       23.78      3.85 o 
   0   2  14       28.07       27.15      3.87 o 
   1   2  14       10.66       14.98      3.25 o 
   2   2  14       11.16       16.07      2.40 o 
   3   2  14       71.67       63.99      4.51 o 
   4   2  14        3.90        1.05      1.53 o 
   5   2  14        6.46        4.96      2.21 o 
  -4   3  14       81.19       62.86      6.46 o 
  -3   3  14       84.78       98.04      7.48 o 
  -2   3  14        0.14        0.27      1.89 o 
  -1   3  14       74.96       74.73      6.33 o 
   0   3  14        1.09        0.75      1.72 o 
   1   3  14       47.32       43.14      5.06 o 
   3   3  14        0.41        0.78      1.27 o 
   4   3  14       18.01       14.00      2.70 o 
   5   3  14        1.26        0.59      1.54 o 
  -3   4  14       80.08       92.22      7.47 o 
  -2   4  14        9.32        7.88      2.83 o 
  -1   4  14       40.85       34.89      4.77 o 
   0   4  14       82.62       87.69      6.89 o 
   1   4  14      217.67      181.28     10.52 o 
   2   4  14       23.42        7.72      2.78 o 
   3   4  14       66.39       60.33      4.36 o 
   4   4  14        2.79        1.07      1.49 o 
   5   4  14       20.90       24.29      3.46 o 
  -3   5  14       11.47       17.12      4.22 o 
  -2   5  14        0.02        1.25      2.39 o 
  -1   5  14        2.59        0.69      2.26 o 
   0   5  14       61.48       58.94      6.06 o 
   1   5  14        2.34        1.13      2.01 o 
   2   5  14      110.93      102.39      7.99 o 
   4   5  14       12.85       21.90      3.01 o 
   5   5  14        0.42        0.10      1.43 o 
  -2   6  14        4.16        6.32      2.85 o 
  -1   6  14       33.20       25.13      4.64 o 
   0   6  14        3.67        6.59      2.87 o 
   1   6  14       10.46       12.75      3.41 o 
   2   6  14       58.41       57.50      6.34 o 
   3   6  14       38.60       47.45      6.08 o 
   5   6  14        4.29        5.49      2.01 o 
  -2   7  14        3.44        2.53      2.87 o 
  -1   7  14       29.61       31.06      5.25 o 
   0   7  14        4.09        1.68      2.31 o 
   1   7  14        0.32        0.81      2.07 o 
   2   7  14       57.66       46.40      6.06 o 
   3   7  14       16.94       14.35      3.99 o 
   4   7  14       23.50       25.22      5.00 o 
  -1   8  14        5.35        6.49      3.15 o 
   0   8  14        2.04        1.43      2.48 o 
   1   8  14        6.31        6.93      3.21 o 
   2   8  14        1.47       -0.48      2.30 o 
   3   8  14        0.54        0.51      2.29 o 
   1   9  14        4.54        9.87      3.87 o 
   2   9  14        3.43        5.77      3.37 o 
  -2  -7  15       22.60       18.74      2.49 o 
  -1  -7  15       56.04       69.03      5.87 o 
   0  -7  15        0.76        0.14      1.85 o 
   1  -7  15       17.66       10.57      3.03 o 
  -3  -6  15        6.89        5.36      2.55 o 
  -2  -6  15        0.02        0.73      1.75 o 
  -1  -6  15        1.31        0.72      1.72 o 
   0  -6  15        0.79        0.32      1.70 o 
   1  -6  15        6.44        5.33      2.37 o 
   2  -6  15       20.46       20.79      3.81 o 
  -3  -5  15       65.45       68.40      6.47 o 
  -2  -5  15       26.49       36.65      4.71 o 
  -1  -5  15        0.35        1.10      1.21 o 
   0  -5  15       74.21       94.28      6.40 o 
   1  -5  15       11.34       13.36      3.03 o 
   2  -5  15       34.16       28.73      4.13 o 
   3  -5  15        8.22        6.11      2.53 o 
  -4  -4  15       36.90       26.37      4.62 o 
  -3  -4  15       83.39       76.05      6.68 o 
  -2  -4  15        0.83        3.06      2.11 o 
  -1  -4  15       51.48       62.38      5.47 o 
   0  -4  15       12.69       11.62      2.69 o 
   1  -4  15        2.49        3.42      1.92 o 
   2  -4  15       17.27       16.90      3.30 o 
   3  -4  15       12.73       17.00      3.42 o 
  -4  -3  15       54.92       51.81      6.24 o 
  -3  -3  15        3.06        3.82      2.21 o 
  -2  -3  15       11.76       13.69      3.39 o 
  -1  -3  15       86.35       84.51      6.44 o 
   0  -3  15       66.15       69.41      3.75 o 
   1  -3  15      108.23      116.76      6.90 o 
   2  -3  15        5.69        5.58      2.12 o 
   3  -3  15       19.66       26.13      3.83 o 
   4  -3  15       26.28       30.43      4.40 o 
  -4  -2  15       23.11       24.65      4.80 o 
  -3  -2  15        8.37        7.62      3.01 o 
  -2  -2  15        1.80        2.92      2.24 o 
  -1  -2  15       84.19       83.49      6.44 o 
   0  -2  15       94.58       88.26      6.22 o 
   1  -2  15       45.52       49.28      4.21 o 
   2  -2  15       93.51      113.15      6.76 o 
   3  -2  15        0.95        1.03      1.63 o 
   4  -2  15        3.34        3.23      2.24 o 
  -4  -1  15        0.01       -0.36      1.85 o 
  -3  -1  15       96.20       89.06      7.39 o 
  -2  -1  15       94.60       78.52      6.46 o 
  -1  -1  15        4.49        5.62      2.20 o 
   0  -1  15      174.25      173.52      9.06 o 
   1  -1  15      199.86      220.82      9.60 o 
   2  -1  15        6.39        9.14      2.46 o 
   3  -1  15        2.13        1.77      1.28 o 
   4  -1  15       17.96       14.98      3.30 o 
  -4   0  15       12.21       12.95      3.79 o 
  -3   0  15       49.81       53.21      6.03 o 
  -2   0  15       41.68       56.45      5.62 o 
   0   0  15       79.34       87.27      6.42 o 
   2   0  15       17.87       19.50      2.06 o 
   3   0  15       34.01       34.37      3.87 o 
   4   0  15        1.21        0.05      1.57 o 
  -4   1  15       49.20       44.19      6.03 o 
  -3   1  15       90.24       85.20      7.13 o 
  -2   1  15        6.73        7.13      2.37 o 
   0   1  15        2.72        3.65      2.15 o 
   1   1  15       58.07       58.76      5.42 o 
   2   1  15        1.67        4.15      1.79 o 
   3   1  15        0.57        1.85      1.58 o 
   4   1  15       48.77       55.95      4.79 o 
   5   1  15        8.95        7.89      2.55 o 
  -3   2  15        3.44        1.72      2.15 o 
  -1   2  15        9.13        8.93      2.84 o 
   0   2  15       31.17       20.86      3.77 o 
   1   2  15       69.75       73.98      6.33 o 
   3   2  15        0.89        0.67      1.38 o 
   4   2  15       19.45       18.05      3.07 o 
   5   2  15       33.96       30.57      4.05 o 
  -3   3  15       19.44       23.57      4.35 o 
  -2   3  15        6.76        8.33      2.96 o 
  -1   3  15       10.48       11.46      3.36 o 
   0   3  15        0.05       -1.09      1.65 o 
   1   3  15        3.98        2.79      2.28 o 
   2   3  15       70.35       55.34      5.82 o 
   3   3  15        0.11       -0.06      1.26 o 
   4   3  15      172.52      153.82      7.93 o 
   5   3  15        0.02        0.81      1.65 o 
  -3   4  15       39.50       56.80      6.34 o 
  -2   4  15        4.96        6.41      3.07 o 
  -1   4  15       18.51       17.18      3.97 o 
   0   4  15       22.57       20.47      4.06 o 
   1   4  15        8.33       10.89      3.05 o 
   2   4  15        8.63        9.22      2.93 o 
   4   4  15       99.24      100.44      6.27 o 
  -2   5  15       13.20       18.45      4.20 o 
  -1   5  15      208.53      229.99     12.83 o 
   0   5  15       61.02       72.44      6.81 o 
   1   5  15      114.33      126.66      9.03 o 
   2   5  15      118.89      110.66      8.48 o 
   3   5  15       29.75       28.98      5.02 o 
  -2   6  15        6.98        4.87      3.00 o 
  -1   6  15        0.00        0.99      2.35 o 
   0   6  15       11.13        4.83      2.89 o 
   1   6  15       27.96       33.08      5.17 o 
   2   6  15       29.52       24.94      4.81 o 
   3   6  15        2.19        4.09      2.66 o 
  -1   7  15        0.95        6.02      3.11 o 
   0   7  15       20.61       28.56      5.36 o 
   1   7  15       49.24       42.94      5.98 o 
   2   7  15        7.63       17.59      4.35 o 
   3   7  15       85.54       85.13      8.07 o 
   1   8  15       22.16       28.24      5.45 o 
   2   8  15       49.95       50.24      6.65 o 
  -2  -6  16       45.74       43.62      5.11 o 
  -1  -6  16       12.12        9.05      2.74 o 
   0  -6  16        0.35        1.13      1.79 o 
   1  -6  16       18.10       24.22      4.02 o 
  -3  -5  16       57.72       60.37      6.29 o 
  -2  -5  16        1.16       -0.30      1.85 o 
  -1  -5  16        0.08        0.05      1.72 o 
   0  -5  16        3.76        8.12      2.60 o 
   1  -5  16        7.84        5.61      2.30 o 
   2  -5  16        0.53        2.66      1.95 o 
  -3  -4  16       12.76       10.90      3.41 o 
  -2  -4  16        0.50       -0.18      1.72 o 
  -1  -4  16        0.00        2.75      2.06 o 
   0  -4  16        7.80       10.70      2.79 o 
   1  -4  16       98.68      102.96      6.83 o 
   2  -4  16        0.53        1.81      1.99 o 
  -3  -3  16       18.00       28.09      4.89 o 
  -2  -3  16       10.06       11.22      3.36 o 
  -1  -3  16       24.48       23.47      4.19 o 
   0  -3  16      180.62      198.45     10.51 o 
   1  -3  16       24.54       22.18      3.47 o 
   2  -3  16      240.22      293.63     12.95 o 
   3  -3  16        0.02        0.06      1.61 o 
  -3  -2  16      126.73      137.07      9.47 o 
  -2  -2  16        5.24        4.37      2.43 o 
  -1  -2  16        0.33        1.23      1.95 o 
   0  -2  16        0.15       -0.39      1.39 o 
   1  -2  16      249.71      279.30     11.83 o 
   2  -2  16       27.91       27.29      3.70 o 
   3  -2  16        5.76        5.63      2.51 o 
  -3  -1  16        0.05        0.03      2.16 o 
  -2  -1  16        7.52        8.75      3.01 o 
  -1  -1  16        4.40        0.90      1.79 o 
   0  -1  16      117.62      123.80      7.76 o 
   2  -1  16        2.61        3.75      1.95 o 
   3  -1  16       15.14       18.95      3.43 o 
   4  -1  16       18.79       21.68      3.79 o 
  -3   0  16       15.79       15.85      3.87 o 
  -2   0  16       73.31       50.35      5.65 o 
  -1   0  16        1.25        1.41      1.76 o 
   1   0  16       28.03       41.35      4.94 o 
   2   0  16       45.64       54.39      4.44 o 
   3   0  16       10.68       10.49      2.62 o 
   4   0  16        0.06        1.47      1.92 o 
  -3   1  16       47.34       41.40      5.60 o 
  -2   1  16       18.77       11.30      3.20 o 
   0   1  16        7.01        3.74      2.28 o 
   1   1  16       14.94       19.77      3.86 o 
   3   1  16        1.71        0.50      1.50 o 
   4   1  16        1.01        0.90      1.68 o 
  -3   2  16      137.49      147.62      9.68 o 
  -1   2  16      160.34      171.50     10.25 o 
   0   2  16       33.94       39.60      4.98 o 
   1   2  16        5.66        7.30      2.85 o 
   3   2  16       74.53       73.07      5.12 o 
   4   2  16       30.62       29.95      3.83 o 
  -1   3  16        6.22        6.85      2.94 o 
   0   3  16        8.75       16.48      3.66 o 
   1   3  16       15.20       10.59      3.45 o 
   2   3  16      119.33      110.72      8.37 o 
   4   3  16      105.42      100.95      6.36 o 
  -2   4  16        9.80        4.94      2.89 o 
  -1   4  16       32.32       30.28      4.87 o 
   0   4  16        0.01        3.21      2.44 o 
   1   4  16        6.05        8.20      3.14 o 
   2   4  16        4.36        0.45      2.21 o 
  -1   5  16       14.75       16.28      4.11 o 
   0   5  16       26.68       35.01      5.34 o 
   1   5  16        0.40        1.07      2.33 o 
   2   5  16        4.53        2.85      2.56 o 
   3   5  16       35.44       24.64      4.86 o 
  -1   6  16      143.55      156.21     10.85 o 
   0   6  16        0.04        0.26      2.22 o 
   1   6  16        5.64        0.54      2.16 o 
   2   6  16       99.96       84.64      7.93 o 
   3   6  16       16.74       16.69      4.35 o 
   1   7  16       19.54       19.97      4.68 o 
   0  -5  17        7.26        7.51      2.65 o 
  -2  -4  17       30.82       32.54      5.02 o 
  -1  -4  17        0.72        1.62      2.29 o 
   1  -4  17        4.41        2.83      1.98 o 
  -2  -3  17        9.13       16.04      3.92 o 
  -1  -3  17        5.70        4.52      2.66 o 
   1  -3  17       27.59       30.25      3.94 o 
   2  -3  17       17.61       21.18      3.69 o 
  -2  -2  17        4.89        5.87      2.60 o 
  -1  -2  17       27.92       27.38      4.62 o 
   0  -2  17        1.30        0.80      1.86 o 
   2  -2  17       35.46       40.84      4.53 o 
  -2  -1  17        1.91        0.58      2.20 o 
  -1  -1  17        4.04        1.84      2.12 o 
   0  -1  17       39.68       39.30      4.88 o 
   2  -1  17        2.76        1.08      1.94 o 
   3  -1  17        8.77       14.91      3.38 o 
  -2   0  17        2.02        4.23      2.43 o 
  -1   0  17        0.56       -0.95      1.66 o 
   3   0  17       57.77       66.83      5.29 o 
  -2   1  17       18.14       19.74      4.02 o 
   1   1  17       46.61       64.03      6.41 o 
   3   1  17        5.22        4.82      2.10 o 
  -2   2  17      100.42       96.35      7.52 o 
   0   2  17       14.18       14.68      3.66 o 
   1   2  17        1.10        3.15      2.30 o 
   2   2  17        7.39       10.14      3.43 o 
  -1   3  17        2.72        0.36      2.33 o 
   0   3  17        1.25        0.82      2.04 o 
   1   3  17       13.55       17.88      4.22 o 
   2   3  17        1.08        1.13      2.51 o 
  -1   4  17       33.50       38.56      5.65 o 
   0   4  17        2.70        0.31      2.28 o 
   1   4  17       10.14       11.04      3.52 o 
   2   4  17       99.07      104.30      8.65 o 
   3   4  17        2.47        7.40      3.26 o 
   0   5  17        4.28       10.17      3.87 o 
   1   5  17        4.08        0.49      2.30 o 
   2   5  17        5.12       11.06      3.70 o 
  -1  -2  18       26.46       29.28      4.99 o 
   0  -2  18       34.10       34.39      5.07 o 
  -1  -1  18       24.79       23.84      4.60 o 
   0  -1  18        0.04       -2.04      1.85 o 
  -1   0  18       33.95       37.95      5.20 o 
   0   0  18       32.18       28.13      4.53 o 
  -1   1  18        0.05       -0.04      1.79 o 
   2   1  18        0.94        3.26      2.43 o 
   1   2  18        4.96        8.16      3.37 o 
   2   2  18        0.68        3.55      2.78 o 
   0   3  18        7.70        6.41      3.20 o 
   1   3  18       38.80       42.41      5.79 o 
                                                 
